# Supplementary material for: Regional-Scale Drivers of Forest Structure and Function in Northwestern Amazonia
Source: PLoS One. 2015 Mar 20;10(3):e0119887. doi: 10.1371/journal.pone.0119887 (PMC4368595; doi:10.1371/journal.pone.0119887)
Supplement: S1 Dataset — Center X and Y coordinates are reported in UTM Zone 18S, WGS1984. (XLSX) [file pone.0119887.s001.xlsx]

## Sheet: Field
Code	Site	pH	LOI	LogP	LogAl	LogCa	LogK	LogMg	LogNa	LogSumCat	PctClay	PctSand	PctSilt	NMDS	Group	CenterX	CenterY
247	San Felipe	4.17	14.17	1.24502	-0.15527	0.877826	-0.43472	0.268199	-1.44076	0.991494	36.57	0	63.424	-1.07555	Pebas	318507	9.70025e+06
248	Chipura	4.05	16.32	0.729165	0.00176722	0.659903	-0.574309	0.431648	-1.58241	0.878768	50.76	0	49.2365	-1.48853	Pebas	320248	9.69911e+06
249	Machinposa	3.63	6.89	0.705008	0.571124	0.246615	-0.935121	-0.211434	-1.8387	0.399612	16.55	49.1182	34.36	0.15729	Nauta	320547	9.70799e+06
250	Palanda Yacu	4.85	17.54	0.980003	-1.53895	1.27525	-0.0994164	0.647478	-1.47617	1.38232	1.81	85.2347	12.91	-1.58361	Pebas	321373	9.70307e+06
251	Cuchiyacu	3.36	10.03	0.550228	0.84473	-0.068394	-0.81258	-0.275869	-1.74599	0.192017	32.02	25.8438	42.1383	0.7042	Nauta	319642	9.69695e+06
263	Lauha	3.58	7.97	0.290035	0.874482	-0.319626	-0.679955	-0.413582	-1.69708	0.0389896	27.93	0	72.067	0.87101	Nauta	347245	9.69764e+06
264	Pirkka	3.61	8.11	0.513218	0.903412	0.518304	-0.612173	0.140037	-1.87411	0.69342	8.801	61.16	30.05	0.05171	Nauta	347675	9.69548e+06
265	Leena	3.5	5.88	0.68842	0.757212	-0.994402	-0.924724	-0.779404	-1.4535	-0.375093	3.726	86.8046	9.46	1.02759	Nauta	349023	9.69931e+06
266	Roope	3.42	7.01	0.607455	0.86864	-1.15888	-0.894076	-0.877929	-2.14499	-0.472886	11.7	66.0646	22.2	1.15393	Nauta	351162	9.69907e+06
267	Ville	3.51	5.13	0.676694	0.826253	-0.284864	-0.871191	-0.436395	-2.19548	0.0111342	3.279	86.12	10.6	0.38134	Nauta	350803	9.70128e+06
268	Anelma	3.53	6.93	0.738781	0.982292	-0.14023	-0.815476	-0.179499	-1.64133	0.193483	27.79	0	72.207	0.32041	Nauta	355667	9.70548e+06
269	Soile	3.68	5.97	0.761176	0.517665	0.504282	-0.586567	0.10022	-2.23926	0.67376	7.176	69.452	23.38	-0.12873	Nauta	356458	9.70655e+06
270	Anu	3.58	6.17	0.58995	0.884551	-0.117774	-0.68963	-0.338121	-1.62825	0.161197	8.088	67.2	24.73	0.41309	Nauta	357569	9.70528e+06
271	Otso	3.56	5.68	0.214844	0.787231	-0.806353	-0.958708	-0.673135	-2.04597	-0.3121	2.903	86.4913	10.65	0.81157	Nauta	358242	9.70832e+06
272	Terho	3.47	6.07	0.432969	0.679548	-1.53105	-1.1093	-1.02785	-1.75778	-0.660655	5.592	78.8426	15.58	1.1326	Nauta	362303	9.71036e+06
273	Kauko	3.4	5.42	0.352183	0.683569	-1.87053	-1.12679	-1.18713	-1.70662	-0.762462	4.743	77.6615	17.59	1.14816	Nauta	361212	9.70922e+06
274	Loviisa	3.66	7.55	1.16465	0.616155	1.21292	-0.63697	0.444675	-1.69519	1.28696	30.33	0	69.693	-1.25911	Pebas	371553	9.72258e+06
275	Kalevi	3.76	5.46	0.847573	0.45398	1.16748	-0.545292	0.368563	-1.47053	1.23957	33.85	0	66.121	-1.37791	Pebas	370298	9.7208e+06
276	Anja	4.13	7.28	0.767898	-0.312446	0.980044	-0.682621	0.319394	-1.75886	1.07417	7.871	72.514	19.61	-1.36222	Pebas	371682	9.72018e+06
277	Enni	3.8	3.9	0.510545	0.422839	-0.459288	-0.781272	-0.460473	-1.78696	-0.0577588	3.558	85.1181	11.34	0.27969	Nauta	368879	9.71998e+06
278	Suvi	3.98	5.99	-0.244125	0.10184	1.08048	-0.69181	0.354578	-1.64383	1.1621	27.86	0	72.1238	-1.21484	Pebas	377368	9.72505e+06
279	Kyllikki	3.78	7.8	1.07555	0.589651	1.17276	-0.549995	0.36116	-1.59417	1.24278	41.32	0	58.711	-1.03976	Pebas	379521	9.72563e+06
280	Varpu	3.62	5.66	0.414973	0.614399	-1.02086	-1.00223	-0.980951	-1.87554	-0.50501	7.631	69.652	22.69	1.35422	Nauta	366022	9.71294e+06
281	Vilho	3.78	7.14	0.988559	0.487303	1.25717	-0.651163	0.5103	-1.61554	1.33374	31.82	0	68.174	-1.25639	Pebas	381174	9.72659e+06
282	Alli	3.51	6.07	0.576341	0.79131	-0.799471	-0.874506	-0.836782	-1.62664	-0.335894	9.573	67.6659	22.78	0.8407	Nauta	367491	9.7179e+06
283	Osmo	3.82	6.18	0.800029	0.639144	0.626088	-0.691264	-0.0710753	-1.75995	0.724074	12.92	42.463	44.61	-0.74712	Pebas	401060	9.73039e+06
284	Saana	3.65	5.8	1.16673	0.856984	0.961265	-0.752699	0.182886	-1.75131	1.03602	9.196	64.2604	26.55	-0.9419	Pebas	384436	9.72715e+06
290	Elsi	3.58	5.91	0.811575	1.0075	0.383665	-0.820589	-0.342816	-1.46607	0.485528	6.192	68.001	25.77	-0.56505	Pebas	394217	9.72871e+06
291	Pentti	3.43	13.24	1.01995	1.02096	0.25729	-0.522509	0.161004	-1.14446	0.559802	29.67	0	70.363	-0.24552	Nauta	391552	9.72822e+06
293	Sohvi	3.58	5.27	0.517196	0.584904	-0.725556	-0.957699	-0.849227	-1.47845	-0.325055	5.722	78.6687	15.59	0.91714	Nauta	369845	9.71866e+06
295	Nestori	3.99	6.03	0.31597	-0.144361	1.02505	-0.748944	0.240761	-1.5098	1.09843	6.124	64.5977	29.27	-1.19855	Pebas	373018	9722086
296	Torsti	3.88	8.57	0.639486	0.411193	1.28164	-0.416375	0.478726	-1.27205	1.35362	29.54	0	70.427	-1.34918	Pebas	375712	9.72503e+06
297	Onni	3.5	7.32	0.49276	1.02472	0.518435	-0.709652	-0.197701	-1.30676	0.620989	29.02	0	70.961	-0.56597	Pebas	402491	9.73121e+06
301	Atro	3.48	6.17	0.0253059	0.88518	-1.05639	-0.888026	-0.773001	-1.5166	-0.380565	5.978	74.5937	19.47	0.52451	Nauta	399024	9.72939e+06
302	Laila	3.62	5.1	0.049218	0.856715	0.519747	-0.803302	0.0410515	-1.36158	0.663635	11.205	51.6101	37.17	-0.60016	Pebas	396650	9.72932e+06
305	Vilppu	3.55	8.71	0.437751	1.08319	0.960648	-0.431408	0.167613	-1.16699	1.04309	33.07	0	66.95	-0.9031	Pebas	388411	9.72756e+06
307	Kalervo	3.66	6.48	0.582063	0.865228	0.669378	-0.695651	0.20927	-1.48885	0.814496	6.589	71.1097	22.32	-0.77049	Pebas	385771	9.72695e+06
308	Reijo	3.6	6.73	0.562293	0.971804	0.744285	-0.617205	0.226575	-1.60549	0.875121	20.33	35.1799	44.49	-1.11993	Pebas	382940	9.7273e+06
309	Erno	3.51	4.7	0.158362	0.741911	-0.949715	-1	-0.935536	-1.35294	-0.428706	3.833	84.7644	11.4	0.84468	Nauta	363530	9.71505e+06
310	Tilda	3.55	8.33	-0.0705811	0.703327	-1.55371	-0.973083	-1.03554	-1.79754	-0.615432	44.4	0	55.5693	0.9289	Nauta	361839	9.71403e+06
311	Risto	3.47	7.44	-0.244125	0.922066	-1.16518	-0.90554	-0.785902	-1.64467	-0.421312	6.383	76.539	17.11	1.048	Nauta	359428	9.70735e+06
312	Ilkka	4.09	6.9	0.359835	-0.0947822	0.958365	-0.663781	0.234976	-1.81951	1.0428	4.116	81.628	14.28	-0.98816	Pebas	369528	9.72183e+06
313	Kerttu	3.36	7.21	-0.148742	0.851988	-1.48235	-0.998891	-0.954421	-1.97782	-0.593836	3.586	84.86	11.55	0.86545	Nauta	359256	9.70973e+06
314	Eetu	3.46	6.98	0.201397	0.706186	-0.8395	-1.0763	-0.856868	-1.95843	-0.421774	2.272	89.7182	8.01	1.02437	Nauta	361331	9.7117e+06
316	Aki	3.72	10.72	0.466868	0.775244	1.07686	-0.523249	0.313185	-1.59417	1.15589	27.87	0	72.1199	-1.01902	Pebas	383483	9.7253e+06
317	Ylermi	3.52	3.89	0.568202	0.58112	-0.0556454	-0.911841	-0.321327	-2.28795	0.171601	3.864	82.1351	13.98	-0.09776	Nauta	368628	9.71774e+06
318	Vihtori	3.49	9.77	0.00860017	0.751259	-1.6117	-1.02398	-1.06772	-2.0019	-0.668374	6.4	80.391	13.2	1.06619	Nauta	367719	9.72084e+06
319	Akseli	3.56	6.33	-0.19382	0.723321	-1.46939	-0.991204	-0.980951	-1.98877	-0.600804	2.867	88.1007	9.02	1.09538	Nauta	364742	9.71106e+06
320	Aija	3.49	7.35	-0.187087	0.904376	-0.0500163	-0.796992	-0.499294	-1.82454	0.140674	3.191	87.98	8.84	0.33489	Nauta	357707	9.70366e+06
321	Manne	3.38	8.3	-0.0555173	1.0056	-0.62247	-0.710792	-0.485964	-1.93008	-0.112657	16.75	45.697	37.49	0.58034	Nauta	354205	9.70385e+06
322	Sauli	3.51	7.98	0.0211893	0.979769	-0.0517218	-0.76223	-0.2409	-1.82836	0.217408	14.24	48.783	36.98	0.01294	Nauta	355616	9.70268e+06
323	Armas	3.43	6.75	0.0211893	0.829411	-0.998702	-0.924724	-0.869911	-2.76877	-0.44873	4.391	84.1089	11.51	0.65295	Nauta	354392	9.70129e+06
324	Joona	3.54	9.24	-0.124939	0.726596	-0.287377	-0.916398	-0.679921	-1.99622	-0.0673991	3.087	90.55	6.33	0.75117	Nauta	352310	9.69889e+06
325	Usko	3.49	7.18	0.187521	0.834955	0.119048	-0.773951	-0.258032	-1.70374	0.312912	5.033	80.6962	14.28	0.63269	Nauta	350938	9.69785e+06
326	Irma	3.37	10.04	-0.091515	1.01512	-1.37248	-0.90554	-0.908664	-1.71441	-0.509453	21.07	24.0354	54.9	0.97146	Nauta	349536	9.6965e+06

## Sheet: LiDAR Terrain & VegHt
Code	Site	Elevation	Slope	VegHt	VegHt_CV
247	San Felipe	241.925	4.74001	20.4796	0.448708
248	Chipura	245.435	5.34328	19.3304	0.446995
249	Machinposa	250.887	15.0506	23.7083	0.35275
250	Palanda Yacu	243.931	4.38046	19.3706	0.492375
251	Cuchiyacu	250.532	13.4377	24.3298	0.274064
263	Lauha	275.569	17.3028	25.1292	0.283827
264	Pirkka	257.781	17.0181	22.6765	0.360724
265	Leena	251.14	9.801	23.447	0.304715
266	Roope	251.142	16.5308	23.5918	0.310945
267	Ville	239.448	17.5653	23.9378	0.310923
268	Anelma	255.928	15.3368	23.5154	0.301102
269	Soile	260.407	16.1295	23.8962	0.267105
270	Anu	268.6	18.3617	24.0605	0.2814
271	Otso	253.391	19.8651	25.3101	0.275759
272	Terho	244.077	21.1139	23.9221	0.288798
273	Kauko	246.699	21.3364	23.8636	0.268349
274	Loviisa	239.712	7.94897	18.5266	0.472971
275	Kalevi	254.185	15.8993	22.9602	0.399268
276	Anja	257.218	15.7393	20.314	0.467831
277	Enni	264.972	22.5716	24.4039	0.318304
278	Suvi	230.466	10.4223	19.5408	0.46305
279	Kyllikki	214.848	7.93344	19.7697	0.442733
280	Varpu	244.457	22.7432	23.3248	0.26561
281	Vilho	221.357	9.07395	20.7111	0.422222
282	Alli	234.899	21.9807	23.2692	0.343342
283	Osmo	203.128	9.5916	23.5999	0.323558
284	Saana	222.702	9.50336	21.6227	0.391289
290	Elsi	206.826	13.0509	22.7047	0.341271
291	Pentti	206.818	10.7593	22.8415	0.332408
293	Sohvi	258.548	18.0892	24.5108	0.274105
295	Nestori	264.239	14.1656	21.4163	0.414789
296	Torsti	228.805	9.36712	20.2248	0.437177
297	Onni	193.089	10.1559	22.8386	0.341298
301	Atro	210.113	15.2831	23.3371	0.298134
302	Laila	208.056	11.0118	21.0418	0.383553
305	Vilppu	213.05	7.83765	22.0229	0.379402
307	Kalervo	215.408	7.97434	22.3423	0.363508
308	Reijo	220.128	8.58193	21.8439	0.394521
309	Erno	244.174	22.8661	24.5322	0.302328
310	Tilda	248.712	23.2032	23.7355	0.303124
311	Risto	267.193	20.0651	25.7232	0.280116
312	Ilkka	257.909	14.5927	23.8292	0.36582
313	Kerttu	253.992	21.0289	23.5079	0.30071
314	Eetu	249.733	22.2344	23.4843	0.301138
316	Aki	224.255	9.53036	20.9107	0.415228
317	Ylermi	231.599	21.1145	24.1564	0.316193
318	Vihtori	287.405	19.3814	24.5424	0.281864
319	Akseli	236.89	20.0466	24.138	0.262282
320	Aija	261.997	16.727	25.9574	0.281782
321	Manne	247.956	15.1176	24.661	0.282257
322	Sauli	253.706	17.8139	24.5315	0.2864
323	Armas	232.734	13.3789	23.9856	0.293227
324	Joona	255.01	20.0737	24.2373	0.311616
325	Usko	249.217	13.0317	23.4998	0.316093
326	Irma	250.108	14.9639	24.9901	0.297095

## Sheet: LiDAR Profiles
Code	Site	0.5-1	1-2	2-3	3-4	4-5	5-6	6-7	7-8	8-9	9-10	10-11	11-12	12-13	13-14	14-15	15-16	16-17	17-18	18-19	19-20	20-21	21-22	22-23	23-24	24-25	25-26	26-27	27-28	28-29	29-30	30-31	31-32	32-33	33-34	34-35	35-36	36-37	37-38	38-39	39-40	40-41	41-42	42-43	43-44	44-45	45-46	46-47	47-48
247	San Felipe	9.74701	22.3267	29.0896	29.498	31.0916	32.8267	34.5179	35.6833	36.259	35.7888	34.7749	33.0458	31.3127	30.2032	28.5797	27.9323	28.0637	28.4064	30.2689	29.8386	30.3984	30.9741	30.9602	30.4323	30.8765	30.488	29.1454	26.745	24.6195	22.1833	20.253	17.506	15.5837	13.4243	11.6315	9.97211	7.70717	5.8247	4.34661	2.98805	1.88247	1.27888	0.685259	0.37251	0.256972	0.195219	0.0936255	0.0059761
248	Chipura	11.4515	21.9945	28.7452	33.6676	34.8366	36.4072	38.2632	40.2798	41.4598	41.626	40.928	38.108	36.0582	34.144	32.0609	30.8449	29.9418	30.4986	29.6371	30.2715	30.2438	29.7756	29.5346	29.7673	28.1357	26.9307	25.7424	22.7562	20.5014	18.3075	16.0609	13.2078	11.0055	9.13019	7.58172	5.40997	3.85873	3.22161	2.5651	1.87812	1.26593	1.00277	0.277008	0.182825	0.193906	0.066482	0	0
249	Machinposa	9.48291	13.1795	15.2265	15.3739	15.906	16.6944	17.2201	17.9359	19.1368	20.8205	22.2585	23.7821	25.3077	27.015	28.8483	30.4786	31.8632	33.7842	35.5021	36.1111	36.9017	38.2137	38.3034	38.5791	38.8034	38.3654	38.0513	37.5256	37.3098	34.4979	32.2479	28.4573	24.0256	20.2179	16.0897	12.4466	8.91026	6.17308	4.18803	2.67521	1.95727	1.39957	0.858974	0.532051	0.282051	0.202991	0.119658	0.0833333
250	Palanda Yacu	11.2483	24.3804	33.4191	33.8907	37.0296	39.9863	41.2597	41.3531	40.2961	38.041	35.2938	33.3645	31.7494	30.0774	29.3759	29.41	29.041	28.5763	29.139	29.0342	28.4784	27.5467	27.0843	26.713	25.8542	24.8497	24.1686	23.0205	22.287	20.0478	17.6811	15.6697	13.5581	11.8656	10.041	8.6287	6.91572	5.55581	4.22551	3.31891	2.2779	1.24601	0.933941	0.669704	0.512528	0.473804	0.33713	0.125285
251	Cuchiyacu	4.74308	7.3498	8.67984	10.5949	11.4269	12.6897	14.0395	15.5949	17.3123	19.0791	20.3577	22.9111	25.1798	27.0534	30.1759	32.7431	35.0711	37.4289	41.2391	43.2431	45.9348	48.585	49.1344	47.8439	47.2312	46.1561	43.83	40.7134	37.2866	33.1838	28.5336	23.1364	17.9565	13.7213	10.1225	7.8498	5.65217	4.31028	3.4249	2.66996	1.73715	1.13834	0.865613	0.606719	0.496047	0.37747	0.262846	0.110672
263	Lauha	5.47071	8.18788	9.61212	10.8626	11.9616	13.204	14.6545	15.6182	16.8242	18.1919	19.6646	21.2444	23.0061	24.8929	26.0929	28.3576	30.1798	32.1556	35.0222	36.6323	39.0081	41.4505	43.0768	44.1414	45.0606	45.0707	45.2081	43.4566	41.0929	38.1778	35.0949	31.0485	25.6707	20.8222	16.0222	13.1071	10.3515	7.30707	4.91717	3.2101	1.94343	1.21818	0.717172	0.379798	0.294949	0.111111	0.0525253	0.0282828
264	Pirkka	9.59082	14.5968	16.8962	18.0938	18.7166	19.4092	19.9281	20.8463	21.5928	22.6966	24.2395	25.8403	27.1936	29.4172	31.002	32.2096	34.0778	35.479	37.2036	38.6507	39.501	40.2236	40.2236	40.3373	39.4551	38.7685	37.014	35.1457	31.6966	29.1836	25.6208	22.3912	19.0958	15.9341	12.3453	9.41717	7.46507	5.87026	4.3513	2.85828	2.02794	1.33134	0.934132	0.55489	0.295409	0.139721	0.0578842	0.0638723
265	Leena	8.78543	13.5512	13.8996	14.9075	15.8563	16.9567	17.4075	18.0217	19.1024	19.9626	21.5768	23.2126	24.313	26.1457	28.0295	30.3917	32.8445	35.3386	37.6555	39.9783	43.4252	46.0807	45.8406	46.561	47.9055	46.2835	43.9488	40.0689	36.9646	32.2677	26.7382	21.7008	17.3583	13.0374	9.92717	7.25591	5.50984	4.08268	2.65748	1.7874	1.37402	0.811024	0.340551	0.0826772	0.0452756	0.0177165	0	0
266	Roope	8.57031	13.9746	14.3496	15.4258	15.873	16.877	17.8164	18.1973	19.5117	20.6914	22.1328	23.5098	24.373	26.4277	28.7148	30.6016	32.541	35.0508	37.2617	39.2793	41.1699	43.0918	44.8418	44.7383	45.3809	44.0625	42.3027	39.9922	36.1367	32.1797	27.0664	22.6484	18.4551	14.4766	11.2305	8.81055	6.46094	4.99805	3.5625	2.44727	1.74414	1.10156	0.662109	0.425781	0.361328	0.199219	0.0644531	0.0214844
267	Ville	7.48889	11.2889	11.9657	12.9838	14.2283	15.3677	16.6646	17.5778	19.101	20.1899	21.4566	22.8202	24.8404	26.7172	28.6646	30.2121	31.8121	34.6707	36.7616	38.9475	41.0061	42.3879	43.6768	45.0061	44.8788	43.9273	43.0808	40.4848	36.8444	33.8404	30.7212	26.1192	21.804	17.1192	12.4626	9.54343	6.79596	4.64444	3.16364	2.37778	1.71313	1.2	0.870707	0.656566	0.492929	0.383838	0.313131	0.246465
268	Anelma	6.74297	10.4639	11.0944	12.3133	13.8353	15.245	16.6988	18.0161	19.8976	21.3655	23.0643	24.9779	26.4799	28.5582	30.9538	32.2892	33.6245	35.6727	38.0823	40.0582	42.759	43.7671	44.5361	45.741	46.5904	46.3695	44.2349	40.753	36.6566	32.1486	27.4518	22.1908	17.9739	14.0221	10.5863	7.89157	5.90361	4.19277	2.81727	1.68876	1.1004	0.532129	0.317269	0.144578	0.0763052	0.0481928	0.0321285	0.0321285
269	Soile	6.42442	8.65698	9.38372	10.5155	11.5523	12.5543	13.936	15.6492	17.3314	18.9554	20.6453	22.9574	25.3411	27.8992	30.8372	33.9981	36.5078	39.3818	41.4167	43.6337	45.062	46.8004	48.219	48.595	48.7054	48.2558	45.4225	41.8934	37.5523	32.2229	27.0291	22.4438	17.9457	13.312	9.85271	6.90504	4.97674	3.0155	2.0155	0.982558	0.610465	0.333333	0.104651	0.0503876	0.0232558	0	0	0
270	Anu	6.70866	9.04134	9.81496	11.1929	12.2047	13.3878	14.5079	15.9075	17.3051	19.3189	20.9626	22.6339	24.7992	27.0512	29.5591	31.9823	34.7972	36.5551	38.3504	41.0157	43.5197	45.3819	46.2343	47.8819	48.8032	47.1929	45.0551	41.7677	38.8917	34.2933	29.3937	24.3386	19.3484	14.6161	10.8996	7.59843	5.64764	3.84055	2.70079	1.93898	1.27165	0.818898	0.454724	0.271654	0.188976	0.100394	0.0905512	0.0846457
271	Otso	5.82574	9.21584	9.7802	10.798	11.3307	11.9049	12.4891	13.5941	14.8337	16.3307	17.7089	19.7485	21.5327	23.499	25.9822	28.3782	30.2495	32.8812	35.5564	38.4554	40.7723	42.7069	44.7941	46.8574	47.598	47.6238	46.4673	44.398	41.9881	37.4099	33.7663	30.0396	24.7386	20.1941	15.4198	11.8931	8.99802	6.95446	5.01188	3.53465	2.54455	1.87129	1.47129	0.772277	0.518812	0.405941	0.30297	0.223762
272	Terho	6.94444	10.8889	11.3036	12.9226	13.9365	14.8591	15.7421	16.8016	18.0635	19.5536	21.1726	22.6766	24.0159	26.1746	28.7758	31.3631	34.1349	37.131	38.9444	41.8591	43.6468	46.1071	47.9623	48.6607	48.5615	47.1607	44.3472	40.7599	36.873	31.7837	27.4048	22.2698	17.6389	13.0556	9.74206	7.51786	5.65873	4.10516	2.90476	2.02778	1.58532	1.17063	0.652778	0.367063	0.275794	0.138889	0.0912698	0.0654762
273	Kauko	6.88403	10.6958	11.0095	12.7985	13.3156	13.7738	14.6027	15.7224	17.0437	18.4468	19.8422	21.9164	23.9049	26.6616	29.3745	32.8631	35.7072	38.7757	42.1407	44.8251	47.2833	49.4335	49.9981	51.8118	51.0171	49.135	46.0038	41.5019	35.3327	29.0989	23.5684	19.1293	14.6578	11.5399	8.70722	6.30228	4.58175	3.1635	2.05323	1.39163	1.07605	0.657795	0.5	0.344106	0.313688	0.252852	0.195817	0.148289
274	Loviisa	10.5791	20.2016	25.8893	28.7055	31.1225	35.6166	38.8439	42.3834	45.3992	45.9743	45.6265	43.2787	39.6798	36.0534	31.8241	29.504	27.6739	27.3281	26.9901	26.6126	27.4348	27.498	27.2747	27.4664	27.4071	26.2213	25.6067	23.9704	21.4071	19.587	17.7273	15.1166	12.5158	9.84585	7.43874	5.47628	4.45455	3.55138	2.73913	2.45652	1.8004	1.18775	0.810277	0.618577	0.529644	0.324111	0.126482	0.0671937
275	Kalevi	8.30196	14.1216	17.898	19.4	20.5961	21.7078	22.5216	23.8059	25.8255	27.0078	28.7529	30.4275	31.898	33.0843	32.4333	32.5216	32.5294	32.7627	32.0902	32.6706	32.0882	31.9431	32.5961	32.7412	32.4686	30.9725	30.7333	30.1765	29.2373	28.4529	26.3353	24.4784	21.8745	18.5333	15.3686	12.5725	10.2961	8.17059	6.47843	5.12157	4.32745	3.3549	2.55098	2.0098	1.87059	1.41569	1.04902	0.682353
276	Anja	9.01626	16.9024	22.2724	26.1809	28.1545	30.0732	32.1768	33.7541	34.8862	36.3801	36.3882	36.9959	35.7459	34.3354	32.8638	31.8557	30.9085	30.8801	30.5224	29.7398	29.4472	28.9715	28.7744	27.7378	27.2622	26.7033	25.9878	25.3862	24.1585	22.4695	20.2419	18.6443	16.5874	14.4309	12.4776	10.5305	8.70528	6.9878	5.90854	4.60163	3.6748	2.86585	2.29675	1.65447	1.19106	0.910569	0.495935	0.284553
277	Enni	7.26962	11.0644	12.835	13.9457	14.4245	14.9879	15.7706	16.4044	17.4708	18.8511	20.1509	21.8531	23.7404	25.6821	27.4225	29.501	32.1247	33.9577	36.0302	38.2837	39.8954	40.8974	41.668	43.4266	43.3883	43.165	41.4909	39.8048	36.9718	34.2173	30.4889	26.5412	22.7465	18.9517	15.7384	12.1569	9.53722	7.4004	5.33803	3.65996	2.8008	2.12475	1.48692	1.02817	0.77666	0.539235	0.430584	0.412475
278	Suvi	9.16142	18.9311	25.3504	30.0906	34.0079	37.0394	38.5472	39.5197	40.1614	40.4035	38.7165	36.5157	34.4035	31.685	30.8051	29.4449	28.5827	27.1713	27.4252	27.752	27.7618	27.622	27.9902	28.2362	27.6575	27.8346	26.6437	25.4094	24.0276	21.8799	19.874	17.872	15.7146	12.8661	10.8012	8.62795	6.75197	5.14961	3.80906	2.89567	1.97441	1.18898	0.738189	0.476378	0.232283	0.127953	0.0275591	0.00393701
279	Kyllikki	12.498	21.4606	24.9685	27.124	28.3976	29.9902	31.1949	31.6476	32.3996	33.3012	33.8917	33.9154	33.8386	34.0866	34.1988	33.2933	32.7913	33.565	33.6102	33.5039	32.9783	32.8268	33.2972	32.9154	32.1988	31.1831	30.5118	28.498	26.5472	23.5118	20.252	17.0059	13.8839	10.4075	7.86417	5.78937	3.66142	2.25197	1.55512	1.09646	0.779528	0.515748	0.257874	0.218504	0.165354	0.106299	0.0590551	0.0177165
280	Varpu	5.73973	9.51468	10.2681	11.3836	12.5753	13.6536	14.6908	16.4814	18.5127	20.7906	22.7867	25.3836	27.3659	29.6654	32.2759	34.6595	36.8513	39.816	42.9374	46.0665	48.6145	51.272	52.319	52.2407	50.7828	47.8728	44.1233	38.4266	32.8689	26.9374	22.2348	17.6399	12.953	9.3953	7.10568	4.93346	3.23288	2.04892	1.29746	0.931507	0.60274	0.389432	0.215264	0.0508806	0.00782779	0	0	0
281	Vilho	8.28346	17.1063	23.128	26.6161	29.5394	31.7992	33.1516	34.1063	34.7323	34.8642	34.6575	34.4783	33.8228	32.2835	31.1594	30.6004	30.6732	30.4882	29.9488	30.0197	30.1969	30.2303	30.5807	30.937	30.4429	30.1634	29.9429	29.2697	28.376	26.189	24.4409	20.5886	17.3799	14.1752	10.9055	8.10433	5.38583	3.64764	2.58268	1.79331	1.08858	0.622047	0.450787	0.344488	0.194882	0.13189	0.112205	0.0925197
282	Alli	8.92	12.738	14.528	15.448	15.642	16.08	17.092	18.364	20.028	21.86	23.66	25.402	27.314	28.59	30.834	32.37	34.174	36.16	37.898	39.344	40.364	41.44	42.37	41.75	40.988	39.848	37.752	35.876	32.844	29.52	26.802	23.112	19.594	16.024	13.16	10.55	8.382	6.386	4.754	3.304	2.458	1.974	1.526	0.994	0.662	0.45	0.31	0.256
283	Osmo	5.59136	11.1002	13.943	15.7917	17.3065	18.4342	19.6857	21.0923	22.6208	23.5088	25.0707	26.3222	27.947	29.4322	30.5088	31.7328	32.6444	33.3851	34.336	36.1552	37.9312	39.0138	39.8684	40.6503	41.8625	40.8271	40.4951	38.4185	35.5697	32.3949	29.8251	25.2967	20.5029	16.055	11.9882	9.32024	6.84086	4.57367	3.46169	2.30845	1.69352	1.29273	0.923379	0.744597	0.508841	0.353635	0.235756	0.143418
284	Saana	7.25933	13.4401	17.6306	20.5855	23.9862	25.8389	27.9214	29.2692	31.1081	32.3301	33.8861	34.5442	35.0589	34.6719	34.5678	33.4067	32.3536	32.499	32.1081	31.6876	31.6267	31.224	30.1709	30.9548	30.6051	30.725	30.8291	30.7544	29.8075	27.78	24.7466	21.8585	18.6483	15.2397	12.9293	10.1886	7.44597	5.65226	4.33595	2.95285	2.24951	1.6169	1.07662	0.722986	0.467583	0.27112	0.233792	0.202358
290	Elsi	8.06362	13.9642	17.2266	18.9165	19.8529	20.5288	21.6899	22.338	23.1571	24.3062	25.7396	26.8688	28.3658	29.9304	30.9901	32.9423	34.0974	34.9125	35.6203	37.4573	38.8946	40.4652	40.9443	40.002	39.3459	38.5368	37.4036	35.1153	33.0457	29.8588	26.2803	22.9245	19.3141	15.5527	11.3022	7.92048	5.40557	3.54274	2.39165	1.54871	1.09543	0.640159	0.395626	0.312127	0.204771	0.163022	0.11332	0.0974155
291	Pentti	9.08583	15.3014	17.3034	18.3074	19.1956	19.9441	20.1936	21.0439	21.1158	21.7445	23.3413	24.988	26.2136	27.8263	29.7206	32.3333	34.2794	37.2116	40.1138	40.7305	41.6806	42.982	43.485	43.3373	42.5609	41.3413	38.4112	36.5529	32.4451	28.2036	23.3134	19.5449	15.992	12.2515	9.22355	6.48703	4.76248	3.2495	2.58084	1.87026	1.48104	1.14571	0.716567	0.491018	0.373253	0.317365	0.249501	0.235529
293	Sohvi	5.92165	8.74227	10.4021	10.8577	11.7052	12.7402	13.5856	14.567	16.2392	17.3814	18.9711	20.5113	22.3155	24.7546	26.8309	29.2701	32.3258	35.8	38.6825	42.0536	44.8495	46.4763	48.367	49.5031	49.3567	48.4763	45.6103	42.7258	38.7526	33.8887	29.6907	25.3794	20.7464	15.9505	12.132	8.9567	6.89072	5.39794	3.90722	2.78969	2.06392	1.36082	0.898969	0.579381	0.435052	0.342268	0.257732	0.181443
295	Nestori	7.92095	14.9407	19.1621	21.2292	23.2115	25.0889	26.166	28.1996	29.8024	31.8715	33.5415	34.4625	35.5988	35.5375	33.9368	33.8379	33.0257	32.3043	32.1047	31.5356	31.3043	31.3202	32.3715	31.7312	31.2055	30.9051	29.7273	28.832	27.4921	26.164	23.7273	20.7708	18.2451	16.0158	12.8241	10.5711	8.51779	6.5336	4.68972	3.67391	2.72134	2.20553	1.66206	1.1996	0.916996	0.735178	0.375494	0.110672
296	Torsti	8.84631	18.004	24.6088	28.2555	32.02	34.2375	35.7505	37.0798	37.7764	37.0519	36.2435	35.2355	34.7425	33.2774	31.7206	30.3872	28.988	28.6866	28.0479	28.5729	28.8024	28.9122	28.7325	28.1357	28.8084	28.7226	28.3713	28.1018	26.2894	24.6228	22.0978	19.8024	16.0419	13.3054	10.9261	8.57884	6.36727	4.30938	3.13573	2.0519	1.51896	1.14172	0.674651	0.419162	0.223553	0.147705	0.0618762	0.0199601
297	Onni	5.89041	11.1977	14.0978	15.5793	16.8415	17.9941	19.411	21.2074	23.3894	25.6204	27.6712	29.9413	31.3092	31.6888	32.5303	33.364	33.4932	34.8865	35.863	36.4775	37.5147	40.1918	40.2427	40.6986	40.3268	38.0157	37.0783	33.728	32.1213	28.6086	25.591	22.8297	19.9335	15.5323	12.1115	9.44814	7.63601	5.8317	4.62035	3.02935	2.29746	1.37573	0.65362	0.354207	0.266145	0.176125	0.193738	0.18591
301	Atro	5.72636	8.49095	10.6459	12.6358	14.5131	15.6157	16.664	17.6439	18.9215	20.328	22.0885	24.0744	26.503	29.159	31.9396	35.9417	39.1328	42.1529	44.8149	49.0986	50.3823	51.2757	50.8712	48.4567	45.9598	42.0141	37.4185	33.1006	28.5272	24.6761	20.2435	17.2233	14.0161	11.0443	8.74447	6.5996	5.07847	3.87928	3.21932	2.50704	1.88531	1.70825	1.19115	0.907445	0.694165	0.569416	0.400402	0.275654
302	Laila	6.36957	13.1225	18.3854	22.2451	24.3676	26.4743	27.9407	29.251	30.5929	31.919	32.5099	33.1285	33.2372	34.002	34.3893	34.0771	34.3241	34.7213	35.2451	35.2036	35.3182	35.747	36.1818	35.7194	33.7273	32.9032	31.8261	29.7945	27.7688	25.9071	23.1937	19.504	15.6937	12.0929	9.10277	6.73123	5.20158	3.97431	3.01186	1.7668	1.03953	0.685771	0.353755	0.306324	0.227273	0.102767	0.0849802	0.0671937
305	Vilppu	8.25882	15.6725	19.6235	21.9176	23.2588	23.951	24.4941	25.8235	27.1078	27.4333	28.3804	29.3392	30.098	30.4843	31.1471	31.2275	31.902	32.9725	33.9863	34.6588	35.4902	36.6627	37.2137	37.398	36.9922	36.2196	35.7471	34.3412	31.651	28.2824	25.4039	21.2882	17.2961	13.6843	11.0314	8.23529	6.23137	4.83922	3.38039	2.04902	1.46863	0.866667	0.637255	0.42549	0.301961	0.268627	0.215686	0.17451
307	Kalervo	7.002	12.8758	16.4168	18.3267	20.6553	22.6373	24.6232	26.2325	28.3367	29.5892	31.4569	31.6874	32.1423	32.8557	33.0421	34.4509	35.0661	34.8116	35.5611	35.3186	36.2906	36.7034	36.5912	35.7555	34.8918	34.2104	32.6814	30.7174	29.3687	26.6333	23.9679	20.6152	16.8136	14.02	11.0361	9.03808	6.91182	5.35671	3.74749	2.83768	2.19439	1.80561	1.32665	1.02004	0.691383	0.551102	0.432866	0.314629
308	Reijo	7.61644	14.7241	19.319	22.5949	25.7613	28.6556	30.2329	32.9256	33.3366	34.4658	34.544	34.7691	34.0372	33.2603	32.8395	31.3288	30.6947	31.1409	30.6751	30.6517	30.5753	31.0978	30.8239	31.3933	30.9687	30.6908	30.7436	29.2603	26.8043	25.4012	23.0783	20.3973	17.7573	15.0763	12.4932	10.0294	8.30528	5.98043	4.19178	3.05871	2.10763	1.37182	1.08219	0.81409	0.726027	0.67319	0.581213	0.452055
309	Erno	6.3506	10.2968	11.1394	11.7092	12.494	13.6335	14.7729	16.0956	17.7968	19.3147	21.0498	22.6753	24.8825	26.4124	28.6355	30.8068	33.1235	35.6653	37.8924	39.8685	41.1255	42.6574	43.6932	43.7968	44.2012	43.239	41.8685	39.9821	37.1056	33.1414	29.0717	25.8267	21.9502	17.6614	15.0259	12.0857	9.42629	6.88845	4.56574	3.04183	2.17729	1.67131	1.34263	0.97012	0.780876	0.571713	0.418327	0.209163
310	Tilda	8.14793	12.4024	12.4004	13.432	13.9842	14.8994	15.5247	16.568	17.8185	19.0355	20.7633	22.43	24.1696	26.2525	29.0966	32.0473	34.4418	36.9606	39.8797	42.0789	43.9408	45.4083	45.8264	46.6391	46.6588	44.8383	42.7298	40.3767	36.0552	31.8047	27.716	23.0611	18.6035	14.927	11.6174	8.3787	6.01183	4.25444	2.89152	1.93886	1.30375	0.775148	0.435897	0.341223	0.216963	0.177515	0.122288	0.126233
311	Risto	6.03414	8.50602	8.37952	9.71486	10.7992	11.5924	12.9598	14.1586	15.4819	16.5161	18.1867	19.4679	20.7932	22.9518	24.8273	26.9297	29.2209	31.5281	33.9478	36.2631	38.757	41.0181	42.5422	43.9177	44.3414	45.8293	45.0382	44.3233	42.6386	40.4257	37.3554	32.9217	28.0944	23.2008	18.9317	14.3173	10.9297	7.9498	5.20884	3.58635	2.5241	1.7751	1.28514	1.07631	0.807229	0.626506	0.504016	0.485944
312	Ilkka	6.8631	11.3393	13.9524	15.5238	17.1389	18.619	20.1706	22.0853	24.2639	26.4187	28.4683	30.6508	30.8115	31.3929	31.3175	31.5159	31.5278	30.8353	30.7183	31.502	32.125	32.5079	32.752	33.0139	33.2738	33.7004	33.7639	33.756	33.6012	31.5952	29.3433	27.1171	23.8512	20.9623	17.627	15.0496	12.3333	9.62103	7.45635	5.86706	4.31349	3.10714	2.21429	1.55159	1.30357	0.934524	0.734127	0.460317
313	Kerttu	6.22656	9.78125	12.168	13.3242	14.3516	15.2051	16.293	17.7051	18.8945	20.5039	21.8867	23.6094	25.418	27.4082	29.2734	31.9316	35.1777	36.9238	39.373	42.3105	44.4766	47.248	48.6973	49.3906	49.1777	47.3594	44.8867	41.3984	35.8828	30.2715	25.1113	20.1445	15.6523	11.8281	8.9668	6.51562	4.80664	3.09375	2.40234	1.81641	1.14648	0.691406	0.416016	0.28125	0.183594	0.117188	0.0917969	0.0644531
314	Eetu	8.9685	12.8701	13.1831	14.4213	15.0138	15.6142	16.7992	17.6831	18.378	19.7402	21.2697	22.3819	24.1575	25.6929	28.3406	31	33.4154	36.874	39.5866	41.8622	43.813	46.7047	48.3346	48.6555	48.8681	47.185	44.498	40.9311	36.3839	31.2992	26.3898	21.0177	16.5669	12.3465	9.10236	6.53937	4.76968	3.12205	2.1063	1.38386	0.895669	0.722441	0.429134	0.281496	0.242126	0.0846457	0.00787402	0
316	Aki	10.4722	19.0972	21.8861	22.8806	25.8111	25.0889	27.0472	27.5944	30.5361	31.0694	34.2917	33.9	35.4167	31.325	29.3722	30.0028	30.3889	29.3389	28.8167	29.0778	28.6278	30.5611	30.775	31.2306	29.7139	29.5389	27.6139	25.6722	23.5528	21.4556	19.1278	15.8639	13.3306	10.8222	8.23333	6.23611	4.82778	3.45	2.37778	2.25	1.53611	1.025	0.841667	0.675	0.616667	0.497222	0.430556	0.330556
317	Ylermi	7.68029	11.2332	12.5962	13.9495	14.7332	15.2981	15.8726	17.1202	18.5721	19.8606	21.6683	23.351	25.1154	27.1154	28.7091	30.3413	32.6562	34.3029	37.0096	38.8894	40.4255	42.4784	42.9712	43.2284	43.1274	42.0192	40.2404	37.9447	34.2644	31.3221	28.6538	25.0337	21.5505	17.8173	14.2788	11.6442	9.01442	6.86298	5.05288	4.09375	2.76202	2.13942	1.77885	1.29808	1.02404	0.754808	0.603365	0.526442
318	Vihtori	5.91585	9.05088	10.5382	11.4599	12.589	13.4344	14.7182	15.7945	17.0665	18.591	20.2779	22.1996	23.9256	25.5656	28.0117	29.9217	32.2916	34.9922	37.4638	39.7104	42.544	44.7984	46.818	47.7808	47.2348	46.3151	45.0822	42.3483	38.7769	34.6575	30.4814	25.8611	21.3836	17.0881	13.4266	10.0665	7.40705	4.64384	2.98434	1.95499	1.42661	1.02348	0.679061	0.409002	0.277886	0.272016	0.191781	0.101761
319	Akseli	6.63209	10.2055	10.3757	12.0313	12.8943	13.4932	14.4051	15.6497	17.3151	18.6223	19.8826	21.9648	24.1194	25.9628	28.9256	32.1174	35.2485	38.8748	41.6908	45.0744	48.2329	50.4521	52.0372	51.683	50.5068	48.5127	45.184	40.7867	35.6243	30.1468	25.2387	20.3581	15.1546	11.2564	8.30528	6.22505	4.56164	3.2407	2.21918	1.3953	0.81409	0.577299	0.48728	0.393346	0.360078	0.287671	0.168297	0.170254
320	Aija	6.94235	9.28628	9.61829	10.8926	11.8111	12.167	13.2664	14.5586	15.6839	16.3221	17.4473	19.0616	20.2266	21.9861	23.3757	25.3042	27.2823	30.2584	32.6779	35.1531	36.674	40.2724	41.9006	42.8549	44.6044	45.2525	45.0934	43.6183	42.6362	40.6541	37.9503	34.6004	29.5507	24.1968	19.7197	15.1312	11.6004	8.41352	6.54871	4.7992	3.62624	2.42942	1.59245	1.15706	0.737575	0.461233	0.314115	0.168986
321	Manne	6.4685	9.31102	10.4154	11.6811	12.7323	13.5315	14.6496	15.4291	16.6575	18.0374	19.3583	21.0728	22.6594	24.815	26.687	29.2185	31.6181	34.1949	36.435	39.6122	41.5551	43.3681	44.4685	46.1555	46.4587	45.8681	45.1968	44.5532	42.0059	37.2894	33.374	28.6339	23.8031	18.7992	14.0197	10.2146	6.92126	4.36417	2.8878	1.94094	1.15551	0.659449	0.48622	0.393701	0.234252	0.147638	0.120079	0.151575
322	Sauli	6.44031	9.12524	9.32877	10.5577	11.8552	12.6575	13.7652	15.2192	16.6184	18.3601	19.9217	21.3053	23.2544	25.2133	27.5264	30.5773	32.4423	35.0176	37.8924	40.1879	42.865	44.6027	45.9119	46.8904	47.2035	46.7436	44.5127	42.5029	38.7886	34.4012	30.5812	26.0685	21.8982	18.227	14.0822	10.8219	7.86106	6.2818	4.55773	3.03523	1.97456	1.26027	0.751468	0.457926	0.189824	0.0900196	0.0782779	0.0508806
323	Armas	8.22178	12.2436	12.1743	13.404	13.9109	15.1465	16.3505	17.7446	18.3188	20.2455	21.1426	22.8911	23.305	25.0554	26.5287	28.6317	31.1129	33.0396	35.9604	38.2515	39.7624	42.3208	44.4693	45.5347	46.3168	47.1822	47.2119	45.4356	42.6891	37.2891	30.9525	25.5366	20.2891	15.0277	10.9129	8.50693	6.10693	4.07525	2.48911	1.72871	0.920792	0.546535	0.390099	0.207921	0.164356	0.0851485	0.0455446	0.0158416
324	Joona	8.15292	12.5734	12.8551	13.8511	14.7364	15.6459	16.2757	17.5734	18.5513	19.4346	20.5553	21.9316	23.1066	23.9738	25.7425	27.6881	29.5895	32.338	34.5513	36.499	38.5352	40.7545	43.1952	44.6056	45.6982	46.0966	44.7123	41.8793	39.1992	35.7948	32.4668	27.2133	22.6237	17.9759	14.1006	11.0402	8.08451	6.1992	4.48692	3.44266	2.21328	1.41046	0.911469	0.645875	0.380282	0.235412	0.108652	0.0945674
325	Usko	7.82213	11.6482	12.6541	14.1423	15.1146	16.2727	17.7609	18.4644	19.6087	20.5237	22.2332	23.9545	25.2411	27.3735	29.0711	31.0474	33.6482	35.8241	37.5771	40.1462	41.1838	41.9427	43.7727	44.2095	44.0119	43.0415	42.1897	39.7134	37.3379	33.2352	29.2332	24.1502	20.1877	16.1937	12.5435	8.6996	6.04348	4.32213	2.87945	1.83399	1.18775	0.70751	0.3083	0.296443	0.203557	0.162055	0.0671937	0.0158103
326	Irma	6.69293	10.4727	11.5535	12.9394	14.0283	15.3091	16.701	17.4929	18.4828	19.4263	20.5051	21.897	22.7333	24.2929	25.8263	27.7273	29.2646	31.0242	33.4283	35.8162	38.1657	40.0626	42.1556	43.1798	43.204	43.5576	44.2424	42.4121	39.5414	36.2061	32.3172	28.9758	24.8788	20.6404	16.2505	13.103	9.79192	7.4404	5.63838	3.93535	2.65051	1.91919	1.34949	1.03636	0.672727	0.480808	0.309091	0.141414
[truncated: 21 more columns]

## Sheet: LiDAR Percent Gap
Code	Site	2m	3m	4m	5m	6m	7m	8m	9m	10m
247	San Felipe	0.0128209	0.0238538	0.0366235	0.0506393	0.0667997	0.0849955	0.106138	0.13016	0.15548
248	Chipura	0.00813673	0.0172712	0.0307788	0.0462123	0.0636225	0.0837922	0.107792	0.134775	0.164588
249	Machinposa	0.0152142	0.0210995	0.0265708	0.0324026	0.0387971	0.045545	0.0531254	0.061515	0.0715229
250	Palanda Yacu	0.0147038	0.0273261	0.0421245	0.0606415	0.0827168	0.108109	0.136095	0.166876	0.19784
251	Cuchiyacu	0.00152268	0.00256897	0.00393804	0.00573231	0.0080141	0.0109103	0.0148305	0.0198349	0.0257208
263	Lauha	0.00271492	0.00457437	0.00691696	0.00972939	0.0128632	0.0170763	0.0217947	0.0273775	0.0339044
264	Pirkka	0.0104241	0.0158102	0.0220975	0.0291948	0.0372842	0.0461496	0.0559002	0.066809	0.0794608
265	Leena	0.00482288	0.00758451	0.010816	0.0149208	0.0200916	0.026118	0.0330154	0.0406265	0.0497115
266	Roope	0.00467404	0.0074266	0.0108219	0.0151236	0.020232	0.0262225	0.0329332	0.0407078	0.0498054
267	Ville	0.00362373	0.00604619	0.00905821	0.0129191	0.0175934	0.0233403	0.0302243	0.0386088	0.0482499
268	Anelma	0.00298314	0.00498446	0.00754873	0.0108532	0.0148492	0.0200066	0.0266555	0.0348735	0.0444657
269	Soile	0.00179065	0.00302505	0.00449658	0.00654874	0.00899094	0.0122221	0.0163995	0.0215987	0.0282227
270	Anu	0.00288994	0.00456317	0.00656663	0.00905543	0.0120296	0.0156376	0.0200833	0.0257612	0.0329506
271	Otso	0.00227607	0.00367229	0.00546522	0.0076748	0.0102833	0.0132819	0.0169652	0.0213977	0.0268164
272	Terho	0.00423071	0.00611226	0.00830186	0.010999	0.0144873	0.0188775	0.0242695	0.0308782	0.0383158
273	Kauko	0.00212977	0.0034617	0.00505293	0.0071273	0.00978674	0.0134368	0.0177606	0.0228911	0.0291962
274	Loviisa	0.0125799	0.0212435	0.0325003	0.0464565	0.064974	0.0884848	0.118525	0.152949	0.190383
275	Kalevi	0.00699202	0.0116925	0.0180263	0.0258317	0.0343396	0.0447467	0.0569334	0.0714737	0.0878689
276	Anja	0.00905067	0.0167242	0.0281729	0.0423461	0.0594449	0.0803895	0.104193	0.130169	0.15847
277	Enni	0.00467413	0.00764616	0.0115867	0.0157888	0.0208751	0.0263249	0.0324374	0.0395007	0.0478561
278	Suvi	0.010966	0.0183063	0.0293588	0.0444271	0.0632764	0.085993	0.112171	0.141486	0.173214
279	Kyllikki	0.0212184	0.0307927	0.0425721	0.0563528	0.0726999	0.0915603	0.112531	0.135422	0.159759
280	Varpu	0.0019991	0.00336655	0.00535235	0.00781243	0.0106537	0.0142153	0.0185792	0.0240556	0.0309949
281	Vilho	0.00723154	0.0136209	0.0232659	0.0359471	0.0517045	0.0699484	0.0909095	0.113943	0.138618
282	Alli	0.0104408	0.014665	0.0193103	0.0240885	0.0294895	0.0355444	0.0425854	0.0508166	0.0608895
283	Osmo	0.00204115	0.00402911	0.00714735	0.0114202	0.0171049	0.0243099	0.0330485	0.0433251	0.0555853
284	Saana	0.00337987	0.00663119	0.0114716	0.0183687	0.027828	0.0402016	0.0550775	0.0732888	0.0946784
290	Elsi	0.00515287	0.00875877	0.0134418	0.019377	0.0266331	0.0350572	0.0451812	0.0566417	0.069864
291	Pentti	0.00517835	0.00904651	0.0143519	0.0205418	0.0277188	0.0357582	0.0447891	0.0545687	0.0655783
293	Sohvi	0.00170168	0.00294221	0.00442484	0.00639169	0.00875975	0.011672	0.0153613	0.0201458	0.0261916
295	Nestori	0.00788328	0.0143282	0.0222004	0.0315132	0.0425369	0.0554999	0.0712487	0.0894953	0.110514
296	Torsti	0.00644918	0.0126679	0.0218762	0.0346283	0.0509397	0.0704933	0.0943021	0.121039	0.149774
297	Onni	0.00325133	0.00587766	0.00948803	0.0141822	0.0200399	0.0269725	0.0358222	0.0465182	0.060082
301	Atro	0.00191923	0.003393	0.00523466	0.00784313	0.0110522	0.0152186	0.0206018	0.0273324	0.0358692
302	Laila	0.00366552	0.00699862	0.0122022	0.0196462	0.0298959	0.0431042	0.0591935	0.0781239	0.100789
305	Vilppu	0.00845963	0.0143661	0.021589	0.029991	0.0396873	0.0505982	0.0634882	0.0784172	0.0948112
307	Kalervo	0.00371226	0.00674412	0.010924	0.0165112	0.0234238	0.0327432	0.0446778	0.0587179	0.07491
308	Reijo	0.00319378	0.00645406	0.0116714	0.01936	0.0294755	0.0426761	0.0587248	0.077196	0.0985441
309	Erno	0.00254199	0.00438365	0.00687245	0.00979562	0.0133969	0.0178116	0.0233189	0.0297769	0.0374937
310	Tilda	0.007553	0.0100988	0.0131156	0.01647	0.0206086	0.0253692	0.0308451	0.0373185	0.0451736
311	Risto	0.0018639	0.00300308	0.00460546	0.00657352	0.00916659	0.0124888	0.016323	0.0212565	0.0270454
312	Ilkka	0.00333079	0.00599676	0.00977077	0.0146949	0.0209222	0.028858	0.0381811	0.0502921	0.0652374
313	Kerttu	0.00672199	0.00960315	0.013065	0.0170831	0.0219589	0.0276725	0.0342017	0.0416927	0.050201
314	Eetu	0.00644242	0.00967803	0.0134743	0.0179732	0.023097	0.0292978	0.0360239	0.0438226	0.0523549
316	Aki	0.0108541	0.0190645	0.0288778	0.0398515	0.052528	0.06703	0.0834109	0.102243	0.123691
317	Ylermi	0.00367133	0.00631086	0.00974223	0.0134722	0.0177888	0.0227665	0.0286348	0.0360761	0.044408
318	Vihtori	0.00215646	0.00354608	0.00544544	0.00793878	0.0111192	0.015062	0.0200198	0.025924	0.0329984
319	Akseli	0.00170652	0.00280136	0.00423085	0.00598613	0.00840407	0.011252	0.0150241	0.0195762	0.0253075
320	Aija	0.00261079	0.00404916	0.00597733	0.00831773	0.0113673	0.0147605	0.019193	0.0243659	0.0303676
321	Manne	0.00268168	0.00439264	0.00678621	0.0097405	0.0131801	0.0175174	0.0229428	0.0288403	0.0357617
322	Sauli	0.0024757	0.00411582	0.00612386	0.00859734	0.0118953	0.0156986	0.0203552	0.0260824	0.0331349
323	Armas	0.00307396	0.00524812	0.00811819	0.0117307	0.0160835	0.0214091	0.0276258	0.0352453	0.0439951
324	Joona	0.00403578	0.00681273	0.0103964	0.0148244	0.0200171	0.0264974	0.0335717	0.0416476	0.0506744
325	Usko	0.00558044	0.00860336	0.0124751	0.0171225	0.0222198	0.0284363	0.0354085	0.0437393	0.0533909
326	Irma	0.00277698	0.00443696	0.00657122	0.00909776	0.0125773	0.0173068	0.0229494	0.0295384	0.0372687

## Sheet: VSWIR
Code	NMDS	390	400	410	420	430	440	450	460	470	480	490	500	510	520	530	540	550	560	570	580	590	600	610	620	630	640	650	660	670	680	690	700	710	720	730	740	750	760	770	780	790	800	810	820	830	840	850	860
247	-1.03698	106.399	78.825	78.5074	98.694	110.641	106.229	93.6119	91.0652	90.6624	93.1824	94.05	102.188	129.549	187.714	262.29	308.036	336.019	342.931	304.863	261.745	238.123	231.291	217.481	199.205	189.654	183.534	162.482	179.365	171.894	187.433	264.727	507.763	926.895	1407.81	1998.01	2510.77	2883.63	3169.95	3317.45	3429.38	3453.31	3463.25	3424.14	3411.71	3435.64	3536.51	3609.61	3624.37
248	-1.39458	26.8184	14.7036	17.1599	31.3675	40.7398	41.7311	33.915	33.3756	33.5877	37.5549	39.4103	48.5135	75.5219	132.287	205.398	249.76	277.626	283.866	247.72	207.565	184.327	179.642	166.423	149.544	141.075	135.431	115.985	129.763	121.646	135.948	206.717	451.387	872.102	1346.41	1963.49	2487.3	2881.13	3125.23	3347.44	3438.23	3464.2	3483.48	3418.24	3428.43	3452.64	3558.8	3620.13	3642.72
249	0.26023	67.5032	51.9172	56.2794	75.6887	87.4245	86.7786	77.3416	76.3444	76.8351	80.4552	82.09	91.0859	117.978	172.605	241.89	284.845	313.157	322.444	290.304	252.298	230.69	225.775	213.178	196.103	187.201	181.695	160.448	176.723	169.104	183.541	259.33	497.246	888.633	1315.14	1829.48	2285.64	2581.57	2832.32	2974.87	3074.44	3100.88	3115.75	3084.64	3089.74	3119.6	3213	3279.93	3297.65
250	-1.58027	63.1271	37.9387	36.8674	53.0094	63.6427	61.2405	50.3768	48.7017	48.6496	52.1823	53.8688	63.0253	91.7487	152.502	230.261	277.728	307.276	314.143	275.479	232.238	207.794	202.054	187.838	169.769	160.66	154.109	133.044	147.225	138.234	153.431	231.092	491.098	932.239	1426.42	2046.5	2562.32	2949.56	3198.55	3405.27	3499.76	3527.27	3545.27	3483.67	3493.07	3510.61	3612.22	3675.15	3695.62
251	0.67914	57.0719	35.5382	35.105	50.9046	61.2455	60.1301	49.7886	48.0647	48.0754	51.6417	53.0211	61.2609	87.0524	141.129	210.245	252.983	281.193	289.474	256.599	218.755	197.178	193.476	180.991	164.816	156.815	151.867	132.603	149.51	141.782	156.14	228.074	472.881	881.939	1319.22	1858.9	2299.38	2628.82	2841.27	3036.51	3122.7	3152.14	3174.5	3121.42	3136.32	3161.89	3262.21	3322.86	3347.49
263	0.84693	83.5901	56.8743	57.632	76.1124	87.8901	84.662	73.6092	72.0244	72.3036	75.8425	77.3897	86.7301	114.518	172.598	247.262	294.08	324.449	334.292	299.729	258.512	236.319	230.575	217.989	200.299	191.633	186.199	165.463	184.583	178.695	196.613	280.159	526.42	943.816	1408.39	1956.75	2413.8	2762.2	3030.42	3173.58	3282.86	3311.3	3327.07	3294.92	3286.2	3310.76	3409.27	3480.51	3497.78
264	0.21009	70.6067	49.0807	50.1278	68.0961	78.9168	75.7746	64.3964	62.0523	61.806	64.7582	66.2415	74.8451	101.433	157.973	229.9	274.737	303.845	312.732	278.674	238.757	217.186	212.227	199.281	181.781	173.161	167.498	146.85	163.987	156.95	173.186	253.461	494.495	895.461	1343.59	1892.21	2389.77	2684.14	2943.24	3096.7	3188.93	3210.63	3225.18	3183.52	3191.16	3220.18	3317.43	3381.14	3398.81
265	1.02283	83.9316	58.1678	58.6884	77.458	89.5363	86.2894	74.8849	73.0722	73.2434	76.7181	78.3832	87.5947	115.15	172.204	244.694	290.141	319.904	330.113	297.267	258.101	236.759	231.99	219.836	202.793	194.36	189.097	168.247	187.232	181.548	199.558	283.723	526.375	929.334	1372.4	1898.07	2326.26	2655.98	2902.75	3054.79	3155.43	3183.53	3201.67	3164.86	3166.03	3191.68	3289.68	3356.78	3376.06
266	1.27532	56.5319	38.4213	39.9822	56.8838	67.2326	65.5015	55.1729	53.1906	53.181	56.4486	58.1181	66.5367	91.687	144.537	211.371	252.955	280.719	290.014	259.455	223.484	203.676	200.28	188.544	172.714	164.908	159.949	140.551	158.16	151.877	167.705	244.935	475.75	855.388	1276.38	1800.23	2268.31	2545.36	2781.53	2948.89	3033.2	3056.55	3075.52	3032.4	3051.76	3084.88	3181.28	3240.32	3260.86
267	0.40396	81.9551	55.7586	55.6559	73.6421	85.1776	81.7204	70.2422	68.2047	68.2015	71.4347	72.9727	82.2995	110.438	169.278	244.459	291.633	322.242	331.879	296.766	255.293	232.645	227.037	213.866	195.77	186.917	181.02	159.796	177.859	171.23	188.827	273.409	522.432	937.293	1398.23	1948.53	2396.63	2740.11	2991.68	3149.79	3250.32	3276.92	3293.46	3253.16	3254.7	3278.71	3376.22	3442.62	3461.2
268	0.36978	64.5219	44.7916	46.6606	63.2034	73.0249	71.1549	61.2805	59.5891	59.6993	62.9444	64.3261	73.0536	99.2055	154.645	225.779	270.325	299.197	307.779	273.904	234.242	212.337	206.931	194.03	176.639	168.064	162.487	142.692	159.463	152.718	168.549	246.409	483.982	882.062	1324.61	1864.06	2341.89	2646.13	2892.74	3051.64	3147.75	3171.26	3186.25	3148.87	3149.56	3179.21	3274.82	3337.29	3354.54
269	-0.10377	63.7144	43.3877	44.5811	60.9016	70.6937	68.8475	58.8257	57.1744	57.2022	60.4641	61.9302	70.805	97.3465	153.477	225.329	270.384	299.623	308.27	274.33	234.517	212.389	207.143	194.022	176.494	167.884	162.162	142.136	158.786	151.82	167.68	246.695	487.569	887.568	1330.53	1868.75	2328.5	2634.39	2870.71	3036.8	3127.65	3151.53	3167.97	3126.69	3134.36	3162.28	3256.35	3316.29	3334.7
270	0.44352	69.8943	52.906	56.8825	75.3657	85.7115	83.9083	74.1468	72.5381	72.6911	75.7764	77.1328	85.8925	112.255	167.989	239.371	283.993	312.575	321.214	286.62	246.169	224.051	218.216	205.135	187.07	177.945	172.249	151.52	168.611	161.672	177.254	255.618	492.645	891.457	1336.06	1862.3	2306.91	2646.29	2911.5	3051.28	3164.8	3196.16	3213.72	3183.21	3174.91	3196.32	3293.09	3365.46	3383.3
271	0.73308	70.1775	52.4903	55.6555	73.2576	83.4169	81.8751	72.0969	70.5565	70.8359	74.2787	75.5691	84.176	109.528	162.179	228.941	270.694	298.378	307.758	276.932	240.24	219.931	215.233	203.384	187.159	178.959	173.972	154.511	172.264	166.135	181.874	258.698	486.699	865.491	1284.76	1791.87	2249.38	2529.11	2767.11	2918.55	3016.62	3043.42	3060.52	3029.35	3031.68	3062.41	3156.03	3219.37	3237.02
272	1.23862	74.4285	57.4159	62.0357	81.6859	92.5046	90.6748	80.7528	79.1464	79.3215	82.4479	83.72	92.0614	116.908	167.979	232.731	273.044	299.654	308.97	278.76	243.05	223.775	219.51	208.533	192.451	184.165	179.751	160.306	180.342	174.932	191.054	266.601	486.974	857.71	1269.74	1757.03	2171.19	2494.49	2746.18	2882.74	2997.56	3031.85	3052.22	3026.72	3018.59	3041.72	3138.77	3212.57	3233.18
273	1.24884	74.0326	58.0514	63.3596	83.1569	94.077	92.3566	82.6259	81.0759	81.3103	84.5552	85.8161	94.2568	119.284	170.218	234.453	274.49	301.248	311.124	281.777	246.448	227.318	222.875	211.974	195.913	187.517	183.044	163.16	183.707	177.881	193.822	270.102	489.91	856.604	1260.6	1733.61	2134.41	2450.45	2699.1	2827.33	2943.34	2977.91	2998.12	2976.52	2965.68	2988.79	3084	3157.89	3177.38
274	-1.20865	104.081	75.4375	76.87	96.0956	106.746	102.058	89.6379	87.08	86.5581	89.4663	90.101	98.8311	126.014	184.018	259.504	306.122	334.938	343.011	305.26	262.046	238.671	231.581	218.448	200.075	190.528	184.689	164.185	183.831	176.097	191.231	264.714	511.077	951.456	1440.64	2039.99	2603.23	2983.74	3253.85	3434.87	3564.56	3596.03	3610.46	3570.3	3532.71	3557.51	3675.8	3761.55	3783.9
275	-1.21391	63.3179	39.9947	41.1728	58.4232	69.063	65.9937	55.285	53.4673	53.6168	56.728	58.3515	67.0406	93.1894	149.511	221.585	266.572	294.826	302.879	267.57	227.052	205.145	199.443	186.895	169.518	160.845	155.282	135.645	151.514	144.599	160.445	237.325	469.668	867.512	1328.31	1901.99	2441.9	2773.81	3057.45	3209.34	3316.18	3337.63	3348.76	3312.2	3308.45	3335.47	3432.78	3500.93	3515.28
276	-1.31519	58.1221	39.2202	42.4707	60.6628	71.4309	68.7515	58.7468	57.4019	57.5338	60.3854	61.8216	70.2346	96.2106	151.246	222.056	265.855	292.932	300.067	264.29	224.18	202.862	197.448	185.081	167.974	159.189	153.882	134.406	149.281	143.329	159.488	235.234	461.67	854.987	1317.88	1893.23	2391.42	2783.63	3071.29	3233.8	3353.94	3384.02	3400.84	3358.53	3350.28	3366.68	3468.62	3543.05	3561.17
277	0.33231	62.8218	43.2207	45.499	62.0896	72.0207	70.2657	60.7083	59.3154	59.5457	62.9257	64.4091	73.3025	99.6628	155.155	225.714	269.66	298.257	307.113	274.052	235.071	213.649	208.569	196.208	179.153	170.728	165.316	145.497	162.212	155.437	171.331	249.676	484.913	876.555	1314.04	1846.13	2326.4	2624.83	2875.9	3027.08	3125.17	3148.99	3163.23	3129.13	3129.46	3158.26	3251.93	3315.57	3332.13
278	-1.1597	113.963	80.7337	78.0997	98.0991	110.371	105.422	91.9632	89.582	89.695	93.4581	95.7344	106.539	139.456	207.985	294.622	347.84	381.844	391.357	349.945	302.467	276.349	270.216	255.074	235.095	225.115	218.208	194.777	199.483	190.652	208.054	293.148	570.279	1041.58	1569.18	2221.75	2769.44	3192.47	3503.84	3693.57	3812.08	3846.89	3864.84	3812.97	3825.76	3852.82	3965.93	4046.16	4069.81
279	-1.03596	109.204	76.1571	75.0039	94.6039	106.399	101.319	87.6864	85.2417	85.1015	88.7689	90.3605	100.427	131.368	196.6	280.432	332.868	366.604	376.668	336.778	290.326	264.767	258.206	243.457	223.645	213.458	207.114	184.288	197.956	189.133	206.204	289.762	565.654	1036.11	1548.02	2168.13	2687.57	3080.68	3351.81	3542.85	3656.55	3687.02	3703.19	3651.23	3644.21	3668.81	3783.23	3861.71	3885.26
281	-1.18099	67.5417	40.1774	41.3573	57.9297	68.0933	64.5828	53.5871	51.8589	51.8173	55.4112	56.6182	65.6872	92.7235	150.524	225.743	272.349	302.032	310.668	274.803	233.134	210.149	204.174	191.716	174.267	165.301	159.923	140.004	152.45	145.106	161.034	237.566	483.741	907.868	1377.34	1950.8	2440.35	2813.01	3066.52	3243.32	3353.42	3381.85	3396.34	3354.77	3339.14	3362.27	3466.67	3539.26	3559.28
282	0.69715	72.2196	50.8577	53.2305	71.6093	82.5049	79.8006	69.1617	67.2781	67.4752	70.6683	72.1174	80.7885	106.876	161.82	231.445	274.82	302.8	311.86	279.155	240.675	219.819	214.798	202.849	185.948	177.431	172.363	152.311	171.207	164.602	180.602	258.332	489.112	875.925	1307.84	1831.75	2318.33	2609.04	2864.35	3001.99	3106.96	3129.71	3142.32	3112.36	3104.78	3134.58	3230.96	3298.69	3314.31
283	-0.73024	102.122	74.5392	73.7629	93.152	104.797	101.102	88.723	86.7497	86.9265	90.9519	93.2285	104.247	137.293	205.837	292.263	346.227	381.747	392.302	351.748	304.538	277.567	271.801	256.436	235.893	225.522	218.782	194.527	195.402	185.94	202.002	284.529	562.674	1029.44	1525.44	2129.2	2630.13	3009.47	3283.63	3467.65	3580.1	3612.59	3631.05	3577.24	3584.78	3617.52	3734.94	3815.52	3842.66
284	-0.92923	66.6015	38.5956	40.1999	56.7951	66.8732	63.5354	52.9066	51.4381	51.6776	55.5351	56.8797	66.3382	93.9589	152.643	229.045	276.675	307.175	316.476	280.29	238.02	214.647	208.466	196.114	178.353	169.277	163.874	143.736	157.914	150.321	166.321	242.64	491.849	924.654	1397.63	1973.58	2476.64	2859.99	3123.87	3294.76	3411.58	3439.93	3453.18	3415.26	3385.57	3413.05	3524.69	3604.49	3626.11
290	-0.51315	115.837	86.5507	85.1899	105.608	118.058	114.349	101.74	99.8301	100.373	104.562	107.113	118.468	152.227	220.913	307.053	360.892	396.696	408.182	368.705	322.439	295.935	290.68	275.727	255.521	245.349	238.592	213.863	211.093	201.595	217.583	300.038	576.121	1037.01	1520.71	2106.06	2594.44	2966.14	3242.07	3419.61	3536.48	3573.4	3594.8	3544.92	3554.18	3588.73	3708.57	3793.16	3822.66
291	-0.2822	108.552	78.9859	77.6725	98.2121	110.947	107.06	94.3008	92.427	92.9253	97.0616	99.5701	110.829	144.735	214.49	301.886	356.665	393.044	404.551	364.345	316.88	290.256	284.504	268.841	247.987	237.693	230.721	205.797	206.423	196.856	213.676	300.38	585.191	1055.14	1559.12	2165.8	2661.76	3044.05	3332.98	3510.42	3626.31	3660.77	3680.19	3631.28	3647.2	3680.02	3795.16	3876.69	3903.28
293	0.88396	69.9983	51.1294	54.6307	73.3021	83.9045	81.3875	71.3389	69.6582	69.7016	72.4591	73.739	82.0398	107.475	160.373	227.384	268.901	295.738	304.438	272.473	235.025	214.821	209.924	198.466	181.93	173.513	168.521	148.738	166.831	160.82	176.662	253.186	476.505	852.967	1277.03	1782.8	2214.08	2551.47	2812.9	2947.91	3063.77	3095.97	3114.31	3086.46	3076.55	3097.74	3194.79	3268.97	3288.12
295	-1.10155	69.3405	49.7628	53.1394	71.4721	81.9746	79.19	69.0237	67.4433	67.4145	70.2537	71.5312	79.8893	105.731	160.577	231.172	274.743	301.924	309.208	273.686	233.427	211.79	205.982	193.714	176.529	167.648	162.322	142.775	159.367	153.466	169.423	244.799	470.683	863.682	1322.31	1886.01	2377.91	2764.93	3056.42	3207.33	3330.29	3360.66	3376.17	3341.7	3327.17	3345.83	3446.48	3522.53	3539.64
296	-1.24159	80.2586	47.9875	48.0006	65.4478	76.0983	71.5775	59.1979	57.1742	56.9795	60.7117	62.0268	71.8834	101.288	163.523	243.507	292.587	323.784	332.936	294.724	250.756	226.641	220.45	207.255	188.951	179.447	174.006	153.113	165.79	157.754	174.446	253.955	514.739	965.019	1461.14	2072.88	2601.43	3004.18	3270.35	3467.53	3583.75	3613.65	3629.52	3582.07	3563.86	3588.37	3702.76	3781.33	3804.6
301	0.47121	90.9944	63.4757	65.3601	83.5639	93.9806	90.3253	78.6181	76.7776	76.6612	80.4566	81.6346	91.8469	122.223	183.855	262.792	312.17	344.869	355.472	319.073	275.934	251.61	245.42	231.818	212.964	203.175	197.662	175.522	183.827	174.173	188.15	260.893	522.935	975.273	1436.95	1984.36	2459.17	2811.14	3023.45	3232.78	3352.31	3397.43	3423.91	3375.58	3360.34	3377.31	3492.15	3573.63	3605.14
302	-0.58735	108.871	78.8033	77.2711	97.7748	110.577	106.585	93.8532	92.0845	92.6484	96.909	99.6692	111.305	145.882	216.696	305.317	360.864	397.601	409.221	368.457	320.629	293.48	287.758	272.254	251.466	241.082	233.767	208.18	209.087	199.374	216.068	302.995	590.551	1065.58	1568.14	2171.69	2664.83	3038.96	3318.91	3496.5	3609.35	3644.53	3664.39	3613.07	3626.63	3657.79	3772.99	3853.72	3880.79
305	-0.87797	114.03	85.755	84.0563	104.786	117.362	113.929	101.401	99.4935	100.095	104.378	107.169	118.771	153.555	225.291	315.473	371.894	409.016	419.96	377.708	328.643	300.789	294.886	278.639	257.327	246.761	239.329	214.019	211.261	201.713	218.63	305.142	593.249	1073.94	1592.92	2224.2	2739.58	3134.75	3436.45	3618.62	3733.03	3766.38	3785.06	3729.98	3749.64	3785.33	3904.41	3986.65	4013.94
307	-0.73897	117.369	84.9436	81.7889	102.494	115.881	111.267	98.0228	95.9691	96.6559	100.785	103.685	115.081	149.318	220.208	308.968	364.471	400.766	411.669	370.12	322.053	294.973	289.508	274.137	253.681	243.705	236.559	211.744	213.022	204.186	221.88	309.067	592.843	1066.72	1580.39	2206.66	2719.42	3111.83	3416.13	3588.12	3699.67	3731.67	3748.42	3694.92	3711.49	3744.14	3859.13	3938.69	3962.99
308	-1.05051	68.7437	46.8648	48.7178	64.7733	74.3504	71.7586	61.5171	59.7916	59.5614	63.1306	64.3519	73.0518	99.3888	155.61	228.719	273.448	301.942	309.597	274.453	234.019	211.372	205.822	193.188	176.052	167.346	161.985	142.681	153.251	146.963	163.169	240.197	477.222	879.202	1331.44	1892.03	2358.18	2713.44	2951.23	3144.13	3239.66	3266.47	3282.9	3234.16	3236.32	3258.62	3356.54	3418.63	3438.81
309	0.74918	66.3499	44.7084	45.2858	62.6041	73.7487	71.7238	61.0771	59.2675	59.2826	62.6736	64.5134	73.9151	101.679	158.168	228.675	272.792	302.353	312.591	281.569	244.474	223.787	220.033	207.736	190.925	182.633	177.147	155.968	172.981	165.651	182.598	266.932	509.94	897.044	1315.79	1824.14	2230.12	2540.46	2757.26	2930.65	3017.27	3043.18	3063.11	3018.16	3032.8	3060.3	3155.62	3214.09	3235.63
310	0.93074	82.3027	59.3551	62.3088	82.012	93.7259	91.31	80.7701	79.2969	79.7607	83.3866	84.7524	93.9196	120.455	175.191	244.819	288.717	317.444	328.138	296.8	259.034	238.508	233.396	221.95	205.018	196.52	191.603	171.063	194.709	188.786	206.232	287.656	522.459	914.321	1341.89	1841.98	2262.68	2585.5	2832.24	2962.77	3074.49	3102.97	3118.42	3095.51	3076.61	3104.12	3200.91	3271.6	3288.3
311	1.13774	70.8739	54.2736	58.0096	76.6261	87.1071	85.339	75.4549	73.6744	73.786	76.8218	78.1719	86.6825	112.188	165.487	232.73	274.629	301.807	310.782	278.46	240.739	219.9	214.87	202.626	185.504	176.725	171.212	150.814	168.882	162.181	177.512	254.568	484.306	868.97	1299.63	1817.13	2259.25	2591.67	2852.61	2999.98	3110.05	3141.9	3161.21	3129.59	3127.05	3150.95	3247.85	3318.3	3337.48
312	-0.98894	70.3225	44.7525	44.172	61.0097	72.207	68.8915	57.5852	55.6411	55.5419	58.6166	60.2205	69.2489	96.6292	154.669	229.078	275.745	305.356	313.751	278.036	236.925	214.453	209.011	195.939	178.353	169.697	163.844	143.543	157.962	151.418	168.554	250.312	492.745	900.934	1368.91	1949.84	2432.71	2807.34	3071.14	3250.69	3349.95	3375.14	3391.38	3342.61	3351.31	3373.79	3471.81	3535.33	3553.34
313	0.72005	66.7737	48.6284	50.7101	67.9422	78.3798	77.1885	67.2363	65.6483	65.8854	69.3831	70.9052	79.5853	104.69	156.339	221.41	262.342	289.746	299.507	270.211	235.51	215.955	212.508	201.122	185.528	177.703	173.064	154.084	173.417	167.648	183.769	260.611	485.541	854.739	1261.7	1761.91	2188.56	2477.81	2697.63	2868.13	2955.95	2982.49	3002.7	2963.47	2977.25	3007.43	3100.78	3159.1	3179.86
314	1.09499	84.2432	67.5884	71.6586	91.1421	102.021	100.572	90.2194	88.5113	88.7726	92.2964	93.3941	102.111	127.539	179.816	244.846	285.307	312.014	321.979	291.877	256.197	235.854	231.326	219.386	202.75	194.03	188.912	168.776	188.401	182.185	197.844	274.515	498.568	867.776	1271.95	1760.55	2206.35	2474.21	2706.96	2852.54	2950.38	2976.13	2992.67	2963.42	2961.86	2993.93	3088.69	3152.88	3171.03
317	-0.06737	61.764	44.8606	47.5019	64.0397	73.6455	71.8275	62.3129	60.6773	60.7443	63.728	65.1573	73.6808	99.4943	153.849	222.904	265.601	293.277	301.56	268.483	229.936	208.865	203.847	191.439	174.517	165.971	160.707	140.967	157.912	151.131	166.528	242.912	472.398	858.448	1293.71	1826.43	2285.81	2622.99	2880.31	3038	3146.53	3175.51	3193.67	3159.18	3157.35	3184.1	3282.91	3352.03	3371.5
318	1.1085	71.5587	50.5507	53.8167	71.1513	81.462	79.7549	70.0369	68.6573	68.841	72.4401	73.6325	82.8438	109.404	164.12	234.36	278.496	307.642	317.598	285.992	247.774	226.794	221.68	209.895	193.072	184.71	179.869	160.02	178.182	171.248	187.129	264.946	502.182	898.017	1330.57	1844.98	2293.06	2603.47	2846.29	2991.06	3095.83	3123.65	3139.46	3113.07	3101.89	3129.65	3224.2	3290.67	3307.76
321	0.52982	67.2515	49.4185	52.5538	69.9695	80.0499	78.6258	69.0354	67.681	67.996	71.4241	72.8079	81.4705	107.077	160.649	229.164	272.143	300.402	309.407	277.317	239.309	218.299	213.131	200.764	183.947	175.453	170.158	150.456	167.392	161.032	176.542	253.091	485.268	873.417	1300.73	1815.69	2280.04	2562.35	2801.26	2951.18	3049.8	3074.5	3089.75	3057.38	3055.73	3086.35	3180.97	3244.62	3261.8
322	0.12416	84.0052	63.8566	67.1687	87.1315	97.9961	94.7875	83.8598	81.8013	81.6651	84.1625	85.2306	93.4954	119.067	173.144	242.581	285.924	313.138	321.37	286.897	247.131	225.799	219.959	207.552	189.797	180.711	175.326	154.929	174.134	168.02	184.272	261.817	491.651	886.371	1333.61	1863.09	2316.02	2672.06	2952.5	3085.18	3206.48	3239.25	3256.98	3227.44	3211.05	3229.78	3329.81	3407.18	3425.09
323	0.62395	83.868	64.1233	67.3705	87.3794	98.209	95.1101	84.0941	82.0157	81.7824	84.3192	85.4204	93.5708	118.876	172.243	240.567	282.97	309.794	317.927	284.154	245.219	224.409	219.007	206.747	189.488	180.621	175.508	155.529	175.076	169.293	185.537	262.148	487.939	875.995	1314.58	1835.13	2277.33	2623.54	2893.01	3028.72	3147.17	3179.44	3197.74	3167.09	3152.59	3172.53	3272.99	3348.81	3367.68
324	0.66006	88.089	66.3342	68.9789	89.3875	100.691	97.1364	85.8376	83.6506	83.4505	85.8938	87.1669	95.6818	122.465	178.4	249.345	293.467	321.519	330.472	296.02	255.927	234.325	228.726	216.122	198.073	188.862	183.099	161.597	181.141	174.677	191.483	272.917	508.761	905.51	1351.38	1878.51	2326.56	2679.18	2959.89	3095.15	3213.35	3246.54	3265.82	3233.19	3223.33	3241.45	3342.79	3420.78	3440.64
325	0.51379	73.4874	55.6206	58.9982	77.697	88.0683	85.801	75.6607	73.7782	73.7237	76.5775	77.8624	86.0882	111.252	164.011	231.5	273.321	300.247	308.601	275.82	237.769	217.189	212.057	200.069	183.331	174.821	169.69	150.028	169.094	163.324	179.233	255.152	480.804	866.176	1300.89	1823.49	2271.89	2612.93	2878.64	3022.23	3135.94	3167.44	3186.13	3155.09	3146.26	3170.07	3269.74	3343.27	3362.86
326	1.02915	65.0073	49.2603	52.8958	70.8944	80.9066	79.3811	69.7886	68.0518	68.0696	71.1921	72.634	80.9796	105.985	158.008	223.967	264.658	291.405	300.05	269.009	232.547	212.668	208.266	196.57	180.367	172.206	167.331	147.935	167.426	161.381	177.074	252.655	477.454	854.364	1272.83	1777.74	2210.8	2526.59	2774.92	2921.67	3027.63	3057.47	3076.77	3045.55	3042.87	3070.48	3168.33	3237.29	3257.18
[truncated: 114 more columns]
