# Supplementary material for: Regional-Scale Drivers of Forest Structure and Function in Northwestern Amazonia
Source: PLoS One. 2015 Mar 20;10(3):e0119887. doi: 10.1371/journal.pone.0119887 (PMC4368595; doi:10.1371/journal.pone.0119887)
Supplement: S2 Dataset — Center X and Y coordinates are reported in UTM Zone 18S, WGS1984. (XLSX) [file pone.0119887.s002.xlsx]

## Sheet: Field
Code	Site	pH	LOI	LogP	LogAl	LogCa	LogK	LogMg	LogNa	LgSumCat	PctClay	PctSilt	PctSand	NMDS	Group	CenterX	CenterY
1	Cancun	3.53	10.1	0.09691	0.811748	-0.451251	-0.951695	-0.815242	-1.32241	-0.176409	63	23.1	13.9	0.93133	Nauta	477390	9.80557e+06
2	Montreal	3.4	10.9	0.0413927	0.958302	-0.6298	-0.929419	-0.806001	-1.35124	-0.257248	61	31.4	7.6	0.88887	Nauta	478328	9.80565e+06
4	Milan	3.4	12.8	0.190332	0.908211	-0.607293	-0.829498	-0.704544	-1.3642	-0.196701	70.3	22.1	7.6	1.54101	Nauta	477696	9808178
5	Iquitos	3.6	7.63	0.352183	0.903412	-0.58673	-0.707948	-0.517729	-1.38671	-0.0971724	34.4	44.6	21	0.05465	Pebas	477828	9790569
7	Cali	3.45	9.49	0.445604	1.0279	-0.423951	-0.583577	-0.378037	-1.37306	0.0408917	40.1	47	12.9	-0.24848	Pebas	479253	9.79166e+06
8	Calcuta	5.15	12.8	1.00346	-1.87474	1.24698	-0.446049	0.504077	-1.26641	1.32764	25.4	59.8	14.8	-1.6252	Pebas	479445	9.78962e+06
10	Nauta	3.49	7.21	0.622214	0.834248	-0.58506	-0.916398	-0.688556	-1.42534	-0.205083	25.3	45.4	29.3	-0.11243	Pebas	478232	9.78871e+06
11	Maui	3.93	9.4	0.431364	0.247477	0.977084	-0.41899	0.577058	-1.28429	1.13657	32.7	50.3	17	-1.39097	Pebas	478658	9.78154e+06
12	Ica	4.03	10.46	0.636488	0.14645	0.899772	-0.495267	0.362403	-1.27348	1.02595	45.4	41.1	13.5	-0.58357	Pebas	479392	9.7832e+06
14	Cuba	3.71	8.24	0.418301	0.556624	0.572004	-0.695651	0.143132	-1.44076	0.729221	32.4	43.6	24	-1.72157	Pebas	478362	9783768
15	Haiti	3.47	12.52	0.657056	0.83987	-0.165177	-0.801188	-0.329643	-1.5025	0.12751	58.3	27.9	13.8	-0.47073	Pebas	479183	9784863
16	London	3.83	7.07	0.428135	0.327113	0.691097	-0.664293	0.323485	-1.31844	0.862189	28	51.4	20.6	-1.59674	Pebas	478356	9784878
23	Topa	3.55	8.16	0.403121	0.912957	0.129466	-0.728854	-0.244649	-1.44076	0.330325	33.3	53	13.7	-0.43033	Pebas	428688	9.80186e+06
27	Lupuna	3.49	7.04	0.451786	0.827116	0.196413	-0.722945	-0.148744	-1.35984	0.4005	26.8	54.9	18.3	-0.19373	Pebas	429866	9.80452e+06
28	Moena	3.36	8.83	0.535294	1.00703	-0.168359	-0.728854	-0.407148	-1.61165	0.107687	34.9	48.8	16.3	-0.2844	Pebas	429898	9803225
30	Capirona	3.55	7.27	0.348305	0.952415	-0.341427	-0.796992	-0.367917	-1.43042	0.0337967	32.9	54.6	12.5	-0.35899	Pebas	427969	9.80239e+06
32	Marupa	3.89	11.25	0.61595	0.429895	0.708402	-0.701197	0.102766	-1.42032	0.820446	45.1	39	15.9	-0.71516	Pebas	429142	9803571
33	Pona	3.43	7.1	0.523746	0.834248	-0.152679	-0.806136	-0.450278	-1.30293	0.101825	23.7	57.2	19.1	-0.10164	Pebas	427420	9.80045e+06
35	Quinilla	3.34	12.34	0.243038	0.877949	-0.58506	-0.928476	-0.831902	-1.58168	-0.258574	59.4	26.1	14.5	0.83186	Nauta	433533	9.80647e+06
36	Andiroba	3.98	8.38	0.257679	0.163351	1.01596	-0.495267	0.4094	-1.12684	1.12501	37.8	54	8.2	-1.15147	Pebas	432686	9805989
38	Cumaceba	3.52	13.54	-0.00877392	0.83777	-0.53997	-0.951695	-0.812913	-1.5025	-0.232492	20.1	74.9	5	1.23706	Nauta	435225	9.80869e+06
39	Ponilla	3.59	8.84	-0.251812	0.780079	-0.59178	-1.07498	-0.923387	-1.61947	-0.315656	61.5	23.7	14.8	1.2103	Nauta	435258	9.80789e+06
41	Oje	3.42	13.85	0.0681859	0.767065	-0.520142	-0.956693	-0.834335	-1.40559	-0.223208	67.5	21.5	11	0.74042	Nauta	433956	9.80699e+06
44	Caimito	3.47	11.73	0.283301	0.790372	-0.452478	-0.794217	-0.692058	-1.68774	-0.13245	63.5	23.2	13.3	1.16226	Nauta	434384	9.8089e+06
45	Huayruro	3.56	11.3	0.187521	0.693462	-0.43561	-0.889746	-0.763571	-1.52733	-0.15632	77.4	13.5	9.1	1.04916	Nauta	435058	9.80926e+06
47	Supay	3.47	15.72	0.20412	0.778473	-0.575986	-0.897572	-0.750301	-1.31062	-0.208534	75.8	12.9	11.3	1.09566	Nauta	435907	9.80912e+06
51	Paris	3.77	6.30667	0.255273	0.589319	0.258567	-0.868448	-0.240278	-1.37756	0.40927	25.8667	35.7333	38.4	-0.53332	Pebas	477223	9.80474e+06
52	Constantinople	3.45	12.7633	0.284807	0.828791	-0.598033	-0.878966	-0.623857	-1.39921	-0.179067	60.7667	24.5	14.7333	0.77617	Nauta	478598	9.80711e+06

## Sheet: LiDAR Terrain & VegHt
Code	Site	Elevation	Slope	VegHt	VegHt_CV
1	Cancun	250.668	7.98706	25.5193	0.268901
2	Montreal	240.913	10.0409	25.2617	0.264609
4	Milan	248.6	9.79188	25.4371	0.264883
5	Iquitos	198.733	14.0822	22.7941	0.32983
7	Cali	183.986	11.3936	23.144	0.321183
8	Calcuta	224.102	14.0791	22.217	0.393062
10	Nauta	200.272	6.61292	20.999	0.360895
11	Maui	201.693	12.1124	23.7393	0.361573
12	Ica	230.661	12.297	21.6951	0.425791
14	Cuba	213.372	13.3859	21.3256	0.434321
15	Haiti	235.25	14.4218	23.1895	0.382202
16	London	218.106	13.7805	23.1095	0.386307
23	Topa	251.473	10.424	25.2485	0.26264
27	Lupuna	266.742	11.2856	25.7174	0.301362
28	Moena	265.744	11.7526	25.5099	0.29409
30	Capirona	250.587	7.96053	24.0966	0.272376
32	Marupa	273.644	11.5496	22.005	0.40553
33	Pona	263.988	12.354	25.8224	0.268075
35	Quinilla	294.104	12.4184	25.4604	0.30669
36	Andiroba	261.084	12.4897	18.7093	0.501481
38	Cumaceba	308.712	9.798	24.1585	0.280925
39	Ponilla	307.163	10.4685	25.3039	0.258737
41	Oje	299.569	11.4355	25.5517	0.273342
44	Caimito	306.787	10.6214	25.4327	0.269896
45	Huayruro	316.268	9.6226	24.601	0.278279
47	Supay	313.255	6.75199	24.8831	0.285787
51	Paris	229.567	13.1715	24.3307	0.35272
52	Constantinople	246.636	9.58335	25.3436	0.270526

## Sheet: LiDAR Profiles
Code	Site	0.5-1	1-2	2-3	3-4	4-5	5-6	6-7	7-8	8-9	9-10	10-11	11-12	12-13	13-14	14-15	15-16	16-17	17-18	18-19	19-20	20-21	21-22	22-23	23-24	24-25	25-26	26-27	27-28	28-29	29-30	30-31	31-32	32-33	33-34	34-35	35-36	36-37	37-38	38-39	39-40	40-41	41-42	42-43	43-44	44-45	45-46	46-47	47-48
1	Cancun	4.32535	11.9601	13.3214	11.0259	11.7984	12.6667	13.978	14.4032	15.8623	17.2216	18.3932	19.2216	20.9381	22.8563	24.6766	27.8104	30.2375	32.8224	35.4511	38.7166	40.6567	43.4571	46.2555	47.0818	48.0559	47.8343	45.5329	43.8124	41.002	37.6727	32.3014	27.982	23.1756	19.008	15.4451	11.7186	9.09381	6.80639	5.13772	3.58882	2.43513	1.47904	1.00599	0.702595	0.489022	0.233533	0.121756	0.087824
2	Montreal	3.82937	7.52182	9.23214	9.49603	10.3968	11.0298	12.2698	13.5079	15.1468	16.7659	18.744	20.4206	22.1746	24.8611	26.7659	29.0417	31.5317	32.8552	35.8512	39.3512	41.5734	45.0833	47.4425	47.8333	48.1607	47.5893	48.1706	45.5198	42.9167	37.8889	33.504	28.6925	23.9246	18.4464	14.5754	11.248	8.41071	5.8631	4.17262	2.87897	1.77976	1.03968	0.642857	0.535714	0.303571	0.222222	0.152778	0.063492
4	Milan	3.5491	6.53707	8.58918	9.88176	10.7295	11.4469	12.2926	13.6112	15.008	16.1222	18.0802	19.6794	21.515	23.5691	25.8477	28.6353	31.483	33.8076	37.008	39.3868	42.4349	44.2966	45.5972	46.6072	48.024	48.3627	47.9279	45.2625	42.4128	38.2365	34.1383	29.6393	24.9038	20.5311	15.6874	11.6713	8.62124	6.1984	4.0501	2.97796	2.24649	1.59118	0.761523	0.426854	0.252505	0.190381	0.112224	0.072144
5	Iquitos	6.41454	11.2554	14.4303	15.4912	16.3811	17.5894	18.7132	19.8782	21.3674	23.0177	24.442	26.1827	28.1611	30.6051	32.8369	34.9037	37.6287	39.9823	42.6464	43.6876	44.833	43.8821	43.3576	42.3084	40.8389	38.279	36.0472	33.9587	30.8055	27.0845	24.444	20.6405	17.1866	14.0079	10.169	7.8723	5.46955	3.79961	2.80747	1.91749	1.34578	1.03536	0.717092	0.51277	0.341847	0.202358	0.125737	0.090373
7	Cali	6.51176	11.3843	13.4667	14.6824	15.6392	16.249	17.0824	18.6275	20.5922	22.0373	23.7118	25.8686	27.849	30.2686	32.6059	33.8098	35.7549	38.6157	39.7569	41.5	42.9275	43.6627	43.6314	43.749	42.402	40.4275	38.7627	36.4196	32.6392	29.9529	25.6176	21.3471	17.3961	13.449	10.9588	8.47843	6.25882	4.75686	3.37255	2.54706	1.95098	1.14314	0.641176	0.547059	0.315686	0.231373	0.176471	0.12549
8	Calcuta	7.14143	14.751	19.49	22.1335	24.4382	25.006	25.7072	27.2231	28.8625	30.3825	32.4602	33.0598	33.6813	33.747	33.2849	33.5996	32.757	32.2968	32.1175	32.0618	32.5179	32.2948	32.5359	32.5697	32.8446	32.751	31.9761	30.2809	28.3825	26.4721	24.7032	21.6235	18.6733	16.2032	13.0936	10.6036	8.36853	6.16335	4.37052	3.10558	2.19522	1.46613	0.97012	0.531873	0.388446	0.179283	0.12749	0.11753
10	Nauta	7.78278	13.8297	16.6947	18.3425	19.272	20.4501	21.2407	23.0294	24.9726	26.6947	29.0352	30.8317	33.0176	35.681	38.3757	41.2446	43.3249	44.546	44.272	43.7534	43.5284	42.0333	40.2211	37.8885	35.908	33.456	31.0117	28.2074	25.2622	22.7847	19.09	15.3659	12.3131	9.07828	7.20939	5.76908	4.16047	3.3229	2.46771	1.65558	1.23288	0.753425	0.381605	0.240705	0.136986	0.074364	0.015656	0
11	Maui	7.41532	12.4415	15.248	16.6532	18.0988	18.994	19.8165	21.2641	22.6431	24.498	26.127	28	29.3569	30.246	30.9899	31.2298	31.2258	31.1169	31.5766	32.3024	33.1774	34.3286	35.0706	35.869	35.9073	37.2137	37.8105	35.4637	34.2359	32.254	29.1593	25.9879	22.9113	19.6956	15.8266	13.5081	10.7883	8.3246	6.20363	4.65927	3.35887	2.32661	1.62903	1.48589	1.14516	0.747984	0.564516	0.453629
12	Ica	8.14143	15.4721	20.3028	23.5817	25.8207	27.9363	28.0239	28.8805	29.8147	31.2371	32.0876	33.261	33.9203	33.4303	32.9542	32.496	31.9283	31.6116	31.3725	31.3466	30.6534	30.3785	30.5159	30.3924	29.6873	29.2112	29.7709	28.251	26.5438	24.8685	23.3845	20.9024	18.6534	16.7251	13.8665	11.8088	9.79482	7.91833	6.04582	4.70518	3.65737	2.64741	1.95617	1.32072	0.814741	0.61753	0.406375	0.209163
14	Cuba	7.744	15.88	22.902	25.614	27.898	29.554	29.634	30.49	31.162	32.056	31.792	32.814	32.794	32.472	31.31	30.342	29.99	29.408	29.544	29.194	29.928	30.542	31.08	32.076	31.848	30.706	30.596	28.604	27.55	25.232	23.366	21	18.768	15.944	13.312	10.92	9.288	7.476	5.656	4.172	3.218	2.2	1.48	0.986	0.606	0.448	0.228	0.094
15	Haiti	8.33398	14.2383	16.9883	18.2207	19.5625	20.3984	21.4219	22.7324	24.1699	26.0078	28.166	29.7109	30.5098	31.5254	32.1895	33.2305	33.4785	33.2324	33.7715	33.4023	34.043	34.1699	34.8066	34.6113	34.7148	34.625	33.3457	32.5	30.3418	27.666	25.7617	24.1309	20.3906	17.3555	14.6719	11.8594	9.875	7.77539	6.50977	4.98047	3.92969	3.12109	2.24023	1.45898	1.03125	0.800781	0.525391	0.40625
16	London	6.57058	12.5686	16.5308	18.6561	20.165	22.1909	23.1034	23.8986	25.5328	27.2147	28.9841	29.6978	31.1889	31.5129	32.0537	31.3499	30.8211	30.7654	30.8648	31.6262	32.4175	33.2386	33.2465	34.3936	35.5686	33.8986	34.1332	33.3678	31.5646	29.7594	27.004	23.9523	21.0358	18.5249	15.9026	12.7833	10.0278	8.19682	6.50696	4.82903	3.82704	2.82903	2.1829	1.65408	1.11531	0.833002	0.620278	0.427435
23	Topa	6.35573	9.39526	11.4486	12.8953	13.7055	14.6877	15.4625	16.6621	18.1423	20.1146	21.8083	23.3103	24.8992	25.8221	27.7075	28.9881	30.7727	32.8893	35.1798	37.2767	38.8162	41.1047	42.6719	44.5178	46.502	46.3123	45.8814	44.9545	40.9625	37.0613	32.1581	27.4051	22.1146	16.6008	11.9625	9.00593	6.77668	4.92885	3.69961	2.74111	2.12253	1.44071	0.964427	0.577075	0.357708	0.322134	0.215415	0.120553
27	Lupuna	6.73375	10.021	12.2662	13.5639	14.7358	15.9413	16.5639	17.3585	18.2264	19.8994	21.4885	22.9161	24.434	25.8805	27.1237	28.0021	29.3753	31.3941	32.9161	35.369	36.9287	37.26	38.7233	39.5178	39.8365	39.1488	37.8973	38.0021	36.5723	34.5388	32.4277	29.4591	25.3564	21.8595	18.7757	15.7652	12.6499	10.4235	8.2369	6.31447	5.18658	4.00839	2.67086	1.72117	1.00629	0.641509	0.381551	0.171908
28	Moena	7.42105	9.64912	10.9922	12.2456	13.6784	14.7076	15.7622	16.7739	17.9942	18.9922	20.5809	22.1735	23.3372	24.8421	26.1735	28.2651	30.23	31.846	33.2476	35.0214	36.5283	38.3684	40.6101	41.8616	42.6764	42.8986	42.8986	41.9727	39.7466	37.3275	34.2924	30.6433	25.2788	20.2086	16.3723	12.9025	10.1248	8.00195	6.2729	4.80897	3.73489	2.84795	2.02729	1.25731	0.844055	0.520468	0.413255	0.189084
30	Capirona	9.75248	10.8871	12.5663	14.5564	15.7267	16.4416	17.3624	19.002	20.1782	22.1168	23.8792	25.3168	26.998	28.5465	29.5703	31.0832	32.7624	34.2396	36.8178	39.2356	41.7406	44.303	47.0812	48.6871	48.703	48.3366	45.2396	40.8634	36.5228	30.9228	25.5644	19.8218	15.1584	11.5683	8.79604	6.61782	4.62376	3.13663	1.80792	1.10693	0.807921	0.69901	0.485149	0.263366	0.057426	0.027723	0	0
32	Marupa	9.2027	13.8996	17.7915	21.8822	25.6699	27.8301	29.0116	30.7587	32.278	32.6062	32.1525	31.8012	32.1699	31.695	31.0676	30.9865	31.0541	30.7124	30.8282	31.4073	31.8938	32.8224	32.9672	33.9382	34.0154	32.9189	31.9942	31.5753	29.0985	26.2587	23.1486	19.9961	16.4846	13.6757	11.0251	8.66023	7.0695	6.23552	5.02703	4.00193	3.11969	2.60425	2.11197	1.54054	1.11776	0.795367	0.376448	0.166023
33	Pona	6.62389	9.58186	11.4093	12.615	13.7522	14.4513	15.5	16.5398	17.7633	19.1659	20.1018	22.573	23.9646	25.6261	27.4535	28.7389	30.1991	31.281	33.8407	35.2345	36.6792	39.1261	40.1704	41.073	41.7235	42.104	42.6858	43.5376	41.5133	38.9115	36.8628	31.2876	26.7942	20.896	16.135	11.8496	9.02212	6.51991	4.88274	3.38496	2.71903	1.98673	1.46681	0.957965	0.69469	0.426991	0.130531	0.017699
35	Quinilla	6.59839	10.9056	12.7791	13.508	14.745	15.9036	16.5823	17.0884	17.5904	18.6707	19.6084	21.1185	22.8474	24.1305	26.0562	27.5703	29.0602	30.747	32.5281	34.0562	36.6245	37.8715	40.0161	41.8815	42.1486	42.1727	41.6285	40.243	38.9237	37.3855	33.8133	29.0884	25.5442	21.6928	17.8012	13.9036	10.7771	8.73695	6.92169	5.11647	4.27309	3.26707	2.3755	1.87751	1.43574	0.955823	0.548193	0.37751
36	Andiroba	11.5957	20.0957	25.877	30.7891	35.0254	38.1816	39.707	40.9668	42.0215	42.127	41.1797	40.0312	38.5449	36.7754	34.2285	32.1406	30.2656	28.6016	27.0137	25.8945	25.1875	25.5117	24.5996	23.5	23.5332	23.2695	22.2402	21.4727	20.2285	19.6797	17.6992	15.8809	14.0781	12.4375	10.0059	8.35742	7.14844	5.82812	4.85352	3.76367	2.88477	2.13477	1.66992	1.02539	0.666016	0.521484	0.4375	0.158203
38	Cumaceba	7.76541	10.9066	13.7276	15.7416	16.3101	16.7495	16.0457	16.2803	17.1909	18.1372	19.1431	20.0159	21.6779	23.6759	25.7714	27.9881	30.5507	33.662	36.7515	39.5328	43.2048	45.8449	48.0954	50.5666	50.3817	50.2823	48.6163	45.5268	41.2187	35.662	29.4732	22.7495	16.8509	12.4513	9.24652	6.88072	4.77137	3.56064	2.4493	1.67594	1.10736	0.640159	0.367793	0.260437	0.220676	0.129225	0.065606	0.04175
39	Ponilla	5.75633	8.47758	10.9006	12.4522	13.4289	14.0175	14.3294	14.5517	15.347	16.8012	17.9084	19.2904	21.1735	22.7856	24.0897	26.2008	29.0039	31.5906	34.6257	37.9162	41.4269	45.5556	48.9259	50.6589	51.4191	51.6218	49.7193	47.9064	43.4971	39.2242	33.1813	27.3431	21.5088	16.8207	12.0273	8.38986	5.76998	4.1345	2.9922	1.95906	1.63938	1.25536	0.832359	0.54191	0.360624	0.210526	0.202729	0.093567
41	Oje	5.87476	9.20352	11.3053	12.8552	14.0528	14.5871	14.4305	14.3288	15.0646	16.3601	17.1194	18.8943	20.5147	21.7339	24.4775	26.636	29.3503	31.6027	34.2798	36.7065	39.2896	42.3386	44.1468	46.3131	48.4364	49.1096	48.8063	46.002	43.2544	39.2994	33.5636	28.3268	22.8082	18.7104	15.2231	11.6497	8.45205	6.17808	4.90607	3.61644	2.68102	2.02348	1.48532	1.12525	0.970646	0.696673	0.481409	0.407045
44	Caimito	4.58805	8.10063	10.4591	12	13.2673	14.3491	14.9434	15.9686	16.7327	17.8648	19.1887	19.9874	22.1824	24.0283	25.6824	27.7421	29.761	32.7925	35.2547	38.0126	40.1164	42.7044	45.2013	46.7704	48.2893	47.4843	46.1069	44.7579	41.2862	37.1352	32.8522	27.8396	23.8459	18.6761	14.1918	10.7893	8.7956	6.09748	4.32704	3.08805	1.9717	1.45283	1.06918	0.666667	0.575472	0.437107	0.358491	0.172956
45	Huayruro	5.20189	9.66246	12.9022	14.9779	15.7697	16.2744	15.7697	16.8328	16.8423	16.5394	18.2271	19.6025	21.4227	23.4069	24.795	27.3785	29.1861	31.2271	34.4259	37.3533	41.0536	42.6246	45.388	46.8423	47.9558	49.205	47.9842	45.2997	41.9621	38.2429	33.3281	27.8612	22.7792	17.7445	13.3375	10.388	7.23028	5.20505	3.12934	1.99684	1.31861	0.697161	0.214511	0.141956	0.14511	0.100946	0.047319	0.041009
47	Supay	8.52209	12.6426	14.1205	15.0843	15.3996	15.3936	15.1225	15.247	15.1667	16.2671	16.8775	18.4036	20.1365	20.9458	23.251	24.7309	26.7831	29.506	32.6707	35.504	39.6968	42.751	45.0843	48.8072	49.9618	50.6707	50.3233	48.3353	44.6767	39.6406	34.988	28.9538	23.2149	17.5723	12.3313	8.9759	6.46586	4.65663	3.29719	2.41165	1.91968	1.28715	0.873494	0.628514	0.417671	0.232932	0.120482	0.036145
51	Paris	6.60606	13.0505	15.6742	16.1263	17.2399	18.7424	19.3232	21.1566	22.1742	23.9015	24.3611	25.4268	26.7702	28.2727	29.7096	31.2298	31.8258	33.3434	35.2146	34.7525	35.9091	36.6086	36.1894	36.1641	36.6591	36.8737	36.2904	35.7904	33.4596	31.7399	28.6465	24.9722	21.6616	19.1212	15.7576	12.8258	10.8763	8.9697	6.91667	5.31061	4.15151	2.9899	2.2601	1.93182	1.25253	0.651515	0.388889	0.285354
52	Constantinople	3.85041	8.94262	10.2684	10.0246	10.8053	11.5205	12.5492	13.3975	14.832	15.9201	17.3135	18.5061	20.0717	22.2828	24.5369	27.125	29.9754	32.6373	35.9898	38.8217	41.6209	45.1455	46.9406	48.0615	48.9488	48.793	47.9795	45.5512	42.793	38.0533	32.5574	28.8074	24.4447	19.9672	16.293	13.3791	9.89344	7.29508	4.78484	3.25	2.15574	1.40369	0.809426	0.594262	0.411885	0.288934	0.213115	0.088115
[truncated: 8 more columns]

## Sheet: LiDAR Percent Gap
Code	Site	2m	3m	4m	5m	6m	7m	8m	9m	10m
1	Cancun	0.00186162	0.00318692	0.00481806	0.00684368	0.00953196	0.0127499	0.0162693	0.0205399	0.025522
2	Montreal	0.00154024	0.00257298	0.00390269	0.0055892	0.00758377	0.0101457	0.0133281	0.0173305	0.0221928
4	Milan	0.00155806	0.00274379	0.0043351	0.0062655	0.00841532	0.0111059	0.0143971	0.0185616	0.0235682
5	Iquitos	0.00441261	0.0074755	0.0116199	0.0167329	0.0229296	0.0301746	0.0388314	0.0490773	0.060562
7	Cali	0.00343065	0.00608786	0.00953846	0.0137248	0.0189262	0.0249276	0.0319729	0.0407689	0.0511628
8	Calcuta	0.00539424	0.0101546	0.0171645	0.0264548	0.0369596	0.0487809	0.062723	0.0784603	0.0969501
10	Nauta	0.00683819	0.0114044	0.017347	0.024316	0.0325063	0.0420177	0.0531162	0.0665487	0.0823885
11	Maui	0.00629646	0.00995776	0.014787	0.0206535	0.0276947	0.0353896	0.0447046	0.055693	0.0685341
12	Ica	0.00627414	0.0121028	0.0211894	0.0332545	0.0480434	0.0637653	0.0811782	0.100601	0.122387
14	Cuba	0.00852593	0.0163515	0.0266748	0.0400543	0.0557454	0.072702	0.0918703	0.112657	0.135391
15	Haiti	0.00695668	0.0112894	0.0172643	0.0240171	0.0320553	0.0413744	0.0524798	0.0655555	0.0808074
16	London	0.00474948	0.00946794	0.0164248	0.0250085	0.0351723	0.0460432	0.0580111	0.0723637	0.0883586
23	Topa	0.00090201	0.00181288	0.00317809	0.00479151	0.00683931	0.00962956	0.0130758	0.01728	0.0225657
27	Lupuna	0.00096795	0.00181294	0.00315197	0.00528905	0.00843655	0.0125341	0.0176891	0.0239371	0.0316158
28	Moena	0.00162456	0.0030031	0.00485151	0.00749113	0.0110439	0.0154056	0.0205297	0.0264849	0.0339273
30	Capirona	0.00168656	0.00337976	0.005596	0.00837295	0.0116685	0.0154427	0.0201434	0.0259632	0.032807
32	Marupa	0.00341311	0.00708775	0.0137788	0.0242663	0.0372583	0.052214	0.070596	0.0906957	0.112888
33	Pona	0.00080069	0.00170828	0.00296163	0.00477455	0.00713111	0.0100723	0.0139984	0.0185796	0.0239865
35	Quinilla	0.00292938	0.00533315	0.00825347	0.011824	0.0162509	0.0211876	0.0268357	0.0333922	0.0407281
36	Andiroba	0.00540977	0.0130003	0.0264571	0.0463321	0.0716678	0.101369	0.134697	0.170925	0.20859
38	Cumaceba	0.00307547	0.00571929	0.00908509	0.0131857	0.0178259	0.0231829	0.0287789	0.0352227	0.0424348
39	Ponilla	0.00218928	0.00354784	0.0052026	0.00714912	0.00970143	0.0126658	0.0164207	0.0204964	0.0257725
41	Oje	0.00196136	0.00375872	0.00594836	0.00860118	0.011551	0.0148598	0.0187737	0.0231685	0.0282503
44	Caimito	0.00097508	0.00193375	0.00313208	0.00496733	0.00724252	0.0103746	0.0140911	0.0188811	0.0244919
45	Huayruro	0.00291234	0.0049029	0.00778414	0.0114231	0.0157351	0.020457	0.0255381	0.0315352	0.038211
47	Supay	0.0044326	0.00760635	0.0112233	0.0151839	0.0195855	0.024304	0.0296142	0.0354896	0.0421607
51	Paris	0.0074118	0.0119695	0.0168975	0.0223267	0.0286843	0.0360368	0.044451	0.0546206	0.0657087
52	Constantinople	0.00147823	0.00273928	0.00442805	0.00651576	0.0091553	0.012391	0.0162783	0.020908	0.0265284

## Sheet: VSWIR
Code	NMDS	390	400	410	420	430	440	450	460	470	480	490	500	510	520	530	540	550	560	570	580	590	600	610	620	630	640	650	660	670	680	690	700	710	720	730	740	750	760	770	780	790	800	810	820	830	840	850	860
1	1.16353	80.3495	61.6283	64.2559	83.5822	95.6045	94.1411	83.588	81.8182	81.8265	85.0991	86.2108	94.6239	120.698	174.653	242.763	284.941	312.502	321.02	288.803	251.28	229.759	225.583	213.225	196.359	187.591	182.339	161.664	179.741	173.739	190.175	270.053	504.761	888.352	1313.5	1835.67	2263.17	2593.57	2835.68	3015.29	3109.25	3139.65	3158.74	3107.37	3121.37	3143.95	3245.28	3312.54	3337.02
2	1.08102	64.3653	47.0497	51.0209	70.3624	82.3229	80.8937	70.7198	69.1076	69.3468	72.6456	73.8016	81.7826	106.646	158.272	223.884	264.714	291.29	299.82	268.484	232.12	211.625	207.61	196.092	179.741	171.159	166.336	146.364	164.028	158.287	174.343	251.314	476.985	852.095	1271.99	1788.6	2217.4	2551.85	2803.29	2966.32	3065.93	3093.97	3111.65	3067.79	3077.06	3103.59	3205.46	3276.29	3299.62
4	1.69014	64.2418	45.4246	51.0141	70.5447	82.5306	81.68	72.0996	71.0286	71.4677	75.1877	76.232	84.9164	110.705	163.359	230.608	272.663	300.204	309.79	278.827	242.099	221.495	216.957	205.848	189.439	180.646	176.104	155.902	171.528	165.898	182.592	261.529	490.707	871.981	1294.08	1801.81	2232.36	2569.98	2827.13	2980.55	3089.79	3122.64	3140.67	3105.14	3100.88	3123.13	3224.6	3299.98	3322.47
5	0.16635	80.6586	62.7275	66.3456	85.9154	97.1612	95.0875	84.1032	81.8657	81.4153	84.243	84.9369	93.0676	118.628	171.666	238.704	280.126	306.932	315.284	282.58	245.015	223.056	218.383	206.487	189.604	180.422	175.1	154.181	171.737	165.58	181.436	258.514	485.932	862.814	1271.25	1775.2	2206.39	2538.39	2773.36	2942	3044.83	3068.63	3082.73	3034.41	3023.01	3053.75	3165.55	3240.91	3265.41
7	-0.07851	65.8626	51.4283	56.9283	77.3065	89.0295	87.2094	76.4067	74.2006	74.0726	77.0804	78.0493	86.0292	111.39	164.495	231.921	273.177	299.586	307.491	274.166	236.099	214.487	209.745	197.458	180.416	171.238	166.012	145.213	161.674	155.553	171.288	248.39	476.553	856.122	1278.81	1792.8	2225.9	2563.64	2817.58	2980.23	3091.19	3123.32	3141.75	3096.51	3095.87	3117.88	3224.23	3300.65	3324.74
8	-1.54398	62.7759	45.3203	51.2388	71.7198	84.0033	82.1229	71.5967	69.7689	70.0155	73.3223	74.3577	82.6208	108.435	162.847	232.868	275.725	302.658	310.452	275.223	235.232	212.916	207.319	194.862	177.407	167.912	162.766	142.328	158.373	152.281	168.564	246.072	473.735	867.545	1325.29	1889.9	2385.32	2780.74	3085.51	3249.33	3376.63	3411.5	3428.59	3386.08	3376.13	3393.39	3502.38	3586.41	3608.36
10	0.02266	74.2546	55.8508	60.8286	80.6574	91.907	89.5923	78.7611	76.7113	76.4792	79.3501	79.8881	87.7885	112.615	164.723	232.005	273.909	300.582	308.972	276.02	237.968	216.541	211.295	199.628	182.812	173.721	168.791	148.531	165.204	159.613	175.745	251.721	476.394	857.7	1279.05	1790.29	2228.34	2567.96	2820.39	2969.08	3079.51	3105.27	3118.76	3080.16	3063.98	3092.06	3199.95	3277.93	3299.39
11	-1.26567	81.4438	62.3837	65.9126	85.7958	96.9721	94.1339	82.6412	80.2737	79.9592	82.759	83.4319	91.4969	117.15	170.774	239.347	281.665	308.563	316.511	282.732	243.982	222.197	216.916	204.426	187.104	177.824	172.468	151.869	169.283	162.863	179.192	257.769	485.122	868.086	1303.24	1843.69	2302.66	2663.35	2932.37	3097.2	3202.08	3228.66	3243.77	3199.03	3200.18	3225	3329.14	3402.31	3423.61
12	-0.42782	55.5569	42.3346	48.5316	68.6417	80.6631	79.7176	69.9101	68.2679	68.5136	71.8991	73.1587	81.2316	106.306	159.404	227.319	268.409	294.048	300.815	266.28	227.642	206.048	201.225	188.975	172.349	163.452	158.524	138.869	154.85	149.408	165.429	240.013	462.073	844.292	1292.1	1854.49	2337.85	2720.17	3007.08	3183.58	3299.02	3332.66	3350.41	3300.47	3303.11	3320.47	3425.88	3501.88	3524.01
14	-1.67297	76.9206	57.4961	61.8637	81.851	93.376	90.7958	79.8364	77.8993	77.7561	80.7441	81.4277	89.6362	115.348	169.953	240.811	284.591	311.823	319.362	283.76	243.329	220.809	214.896	202.298	184.745	175.29	170.069	149.829	166.105	160.23	176.833	254.175	482.377	876.985	1331.21	1897.09	2386.69	2771.06	3055.75	3218.97	3333.31	3359.36	3371.59	3326.57	3313.83	3337.02	3444.69	3522.16	3541.36
15	-0.3628	57.436	43.9844	49.073	68.6513	80.3775	79.4413	69.4998	67.8001	67.9615	71.4337	72.6411	80.6965	105.816	158.292	225.207	265.868	291.764	298.986	265.885	228.487	207.313	203.093	191.103	174.742	166.119	161.298	141.692	158.647	153.253	169.296	244.737	466.638	841.842	1273.51	1816.51	2275.42	2635.43	2903.28	3081.79	3184.9	3215.28	3233.44	3182.16	3191.34	3213.04	3317.07	3387.86	3410.98
16	-1.49629	77.55	58.2572	62.8724	83.0946	94.3869	91.9324	81.0252	79.0965	78.991	81.9156	82.5896	90.7049	115.985	169.405	238.707	281.755	308.568	316.383	281.764	242.227	220.268	214.398	202.257	185.028	175.688	170.583	150.539	167.929	162.199	178.693	255.295	480.134	868.819	1315.2	1866.74	2345.05	2720.56	3002.8	3158.08	3272.61	3299.09	3311.46	3270.94	3256.16	3279.78	3386.17	3464.18	3483.39
23	-0.29382	67.0698	43.9239	44.3632	61.6961	72.4429	70.2622	59.6623	58.064	58.2047	61.6471	63.1337	72.0906	98.8021	154.169	224.575	268.212	296.344	304.574	271.061	232.325	210.81	206.228	193.655	176.897	168.455	163.578	143.964	161.225	152.828	166.928	238.386	477.71	879.247	1319.04	1875.74	2381.54	2680.9	2918.44	3098.84	3190.54	3213.29	3227.4	3177.37	3188.31	3219.37	3321.23	3386.03	3407.73
27	-0.0988	74.2054	52.3362	53.6525	70.1396	80.3146	78.6329	68.5237	66.887	66.8354	70.5539	71.8826	80.7443	107.175	162.185	232.731	275.665	303.433	311.083	277.486	238.724	216.812	211.923	199.016	182.154	173.451	168.622	149.326	162.12	153.421	166.364	231.895	469.188	883.441	1326.22	1897.08	2381.88	2736.49	2947.51	3166.02	3253.69	3288.02	3307.81	3251.01	3263.19	3287.93	3389.42	3453.22	3480.72
28	-0.16149	74.1005	48.0588	48.2285	65.9019	77.0794	74.0191	62.7768	60.9401	60.9708	64.1307	65.3712	74.0346	100.313	155.519	226.436	270.673	298.826	307.023	272.851	233.346	211.797	206.822	194.327	177.422	168.92	164.161	144.717	161.18	153.059	167.314	238.092	476.932	886.477	1339.61	1910.46	2434.23	2751.37	3006.92	3178.88	3277.75	3301.96	3314.45	3267.53	3268.88	3297.97	3400.72	3469.37	3489.04
30	-0.21338	83.4496	61.7116	65.5754	83.8234	94.4375	92.363	81.9055	80.296	80.1796	84.2178	85.2698	94.6434	122.172	178.543	251.065	295.367	323.918	332.802	299.187	259.889	237.72	232.151	219.027	201.467	192.022	187.526	167.13	177.737	168.439	181.709	249.021	488.29	901.923	1331.48	1866.63	2322.11	2653.19	2854.4	3043.07	3139.96	3174.41	3192.48	3147.43	3141.87	3166.1	3268.3	3337.75	3363.34
32	-0.6432	76.4627	52.8715	55.288	72.431	83.0567	80.7435	70.3852	68.8458	68.7077	72.4353	73.5751	82.6882	110.02	167.572	242.508	288.109	316.789	324.247	288.009	246.459	223.355	217.487	203.815	185.848	176.465	171.462	151.535	160.243	151.302	164.752	232.081	476.837	911.393	1382.15	1983.18	2498.48	2875.07	3103.5	3315.22	3411.14	3445.9	3462.79	3406.87	3406.75	3426.76	3529.05	3596.31	3620.28
35	0.97723	68.8818	44.3789	45.5243	63.5828	74.9217	72.6568	62.0749	60.6308	60.9825	64.5781	65.9714	74.7642	100.859	154.919	224.055	267.283	295.356	304.313	272.01	234.176	213.571	209.307	197.498	181.113	172.868	168.335	148.855	166.481	158.643	172.927	243.874	481.999	885.529	1329.74	1889.14	2403.84	2717.28	2971.47	3144.65	3242.44	3268.3	3281.99	3236.68	3241.71	3270.33	3371.07	3438.84	3459.42
36	-1.0357	83.9087	55.9315	56.5689	74.9235	85.8243	81.6375	69.7455	67.5602	67.191	70.1341	71.0298	79.7605	106.845	164.538	239.441	285.899	314.675	322.495	285.316	242.616	219.548	212.765	199.315	181.17	171.855	166.258	145.847	161.024	152.471	167.043	239.048	484.704	913.966	1395.33	1999.11	2560.44	2915.22	3196.09	3364.6	3476.79	3503.17	3513.11	3469.86	3458.14	3483.36	3587.54	3662.15	3679.66
39	1.41496	69.4344	45.6655	46.3009	64.4946	76.2014	74.0877	63.3499	61.8724	62.2837	65.9075	67.4156	76.0999	101.924	155.261	222.963	265.396	293.383	302.668	271.571	234.929	214.741	211.032	199.339	183.341	175.306	170.836	151.237	169.117	161.462	175.606	246.963	484.722	879.955	1310.64	1851.38	2343.19	2636.51	2877.87	3052.49	3144.21	3169.89	3185.49	3138.3	3152.61	3182.42	3282.04	3347.58	3369.48
41	0.88464	76.0113	50.0158	51.254	69.7952	81.4802	78.8515	67.9933	66.5304	66.8688	70.4517	71.8067	80.6921	107.036	161.462	230.916	274.636	303.241	312.874	280.937	243.014	222.31	217.741	205.858	189.135	180.645	175.95	155.83	173.334	165.033	179.164	250.931	490.847	894.816	1332.21	1875.46	2375.23	2686.56	2938.84	3104.01	3205.42	3233.48	3247.85	3207.65	3208.07	3236.56	3337.91	3408.99	3430.26
47	1.31535	99.028	72.7865	75.6697	96.0524	108.097	105.473	94.1344	92.5597	92.9417	96.9215	98.0427	107.206	134.162	188.353	257.64	301.142	329.936	340.509	309.674	272.447	252.435	247.543	235.789	219.159	210.444	206.278	185.862	205.416	197.02	211.319	282.99	525.298	938.06	1376.91	1915.67	2402.94	2728.83	2975.91	3146.45	3257.55	3292.25	3310.46	3275.08	3267.51	3298.33	3407.92	3487.67	3513.74
51	-0.44903	80.3075	62.7167	64.9247	83.8764	95.1646	93.6426	83.0024	80.9282	80.6603	83.6731	84.6293	92.8619	118.974	173.435	242.503	284.545	311.497	318.867	285.122	246.579	224.525	220.006	207.247	190.215	181.388	175.842	155.497	173.831	167.655	183.863	262.634	497.525	885.329	1321.35	1867.18	2317.18	2664.02	2910.01	3101.72	3196.25	3225.2	3243.56	3187.77	3201.08	3224.83	3328.72	3395.46	3420.09
52	1.02759	57.8838	42.3885	46.6866	65.8013	77.7256	76.7934	66.8281	65.2949	65.541	69.0499	70.3951	78.6109	104.061	156.604	222.693	263.242	289.892	298.341	266.975	230.551	209.782	206.019	194.307	177.924	169.387	164.346	144.042	160.532	154.623	170.644	248.697	476.973	851.927	1271.34	1788.07	2213.77	2546.28	2798.46	2968.98	3066.36	3097.55	3118.19	3070.7	3088.31	3112.9	3214.79	3285.08	3310.55
[truncated: 114 more columns]
